# Supplementary material for: Ep­oxy­cytochalasin H methanol solvate
Source: Acta Crystallogr Sect E Struct Rep Online. 2010 Jul 31;66(Pt 8):o2176–7. doi: 10.1107/S1600536810029600 (PMC3007521; doi:10.1107/S1600536810029600)
Supplement: Supplementary file 1 [file e-66-o2176-sup1.cif]

##############################################################################
###                                                                        ###
###        Electronic paper (Acta Crystallographica Section E)             ###
###                                                                        ###
##############################################################################
#                                                                            #
# This CIF contains the data in a paper accepted for publication in Acta     #
# Crystallographica Section E. It conforms to the requirements of Notes      #
# for Authors for Section E, and has been peer reviewed under the auspices   #
# of the IUCr Commission on Journals.                                        #
#                                                                            #
# Full details of the Crystallographic Information File format               #
# are given in the paper "The Crystallographic Information File (CIF):       #
# a New Standard Archive File for Crystallography" by S. R. Hall, F. H.      #
# Allen and I. D. Brown [Acta Cryst. (1991), A47, 655-685].                  #
#                                                                            #
# The current version of the core CIF dictionary is obtainable from          #
# ftp://ftp.iucr.org/pub/cif_core.dic. The current version number is 2.4.    #
#                                                                            #
# Software is freely available for graphical display of the structure(s) in  #
# this CIF.  For information consult the CIF home page http://www.iucr.org/  #
# cif/home.html                                                              #
#                                                                            #
# This file may be used for bona fide research purposes within the           #
# scientific community so long as proper attribution is given to the journal # 
# article from which it was obtained.                                        #
#                                                                            #
##############################################################################
                                             
data_global
_audit_creation_method     SHELXL-97
_journal_date_recd_electronic     2010-06-08
_journal_date_accepted     2010-07-26
_journal_name_full     'Acta Crystallographica, Section E'
_journal_year     2010
_journal_volume     66
_journal_issue      8
_journal_page_first     o2176
_journal_page_last     o2177
_journal_paper_category     QO
_journal_coeditor_code     ZL2284
_publ_contact_author_name     'qiang zou'
_publ_contact_author_address
;
Scientific Research Center, Chengdu Medical College,
Chengdu 610083, People's Republic of China
;
_publ_contact_author_email     qiangzou99@gmail.com
_publ_contact_author_fax     +86-28-68289083
_publ_contact_author_phone     +86-28-68289083
_publ_section_title
;
Epoxycytochalasin H methanol solvate
;
loop_
    _publ_author_name
    _publ_author_address
    'Li-mei Li'
;
Scientific Research Center, Chengdu Medical College,
Chengdu 610083, People's Republic of China
;
    'Yang Liu'
;
Scientific Research Center, Chengdu Medical College,
Chengdu 610083, People's Republic of China
;
    'Tai Yang'
;
Scientific Research Center, Chengdu Medical College,
Chengdu 610083, People's Republic of China
;
    'Kai-bei Yu'
;
Chengdu Institute of Organic Chemistry,
Chinese Academy of Sciences, Chengdu 610041,
People's Republic of China
;
    'Qiang Zou'
;
Scientific Research Center, Chengdu Medical College,
Chengdu 610083, People's Republic of China
;
data_I
_audit_creation_method     SHELXL-97
_chemical_name_systematic
;
21-acetoxy-18,21-dihydroxy-5,6,16,18-tetramethyl-10-phenyl-6,7-
epoxy-[11]cytochalasa-13,19-dien-1-one methanol solvate
;
_chemical_name_common     'Epoxycytochalasin H'
_chemical_formula_moiety     'C30 H39 N O5, C1 H4 O1'
_chemical_formula_sum     'C31 H43 N O6'
_chemical_formula_iupac     'C30 H39 N O5, C1 H4 O1'
_chemical_formula_weight     525.66
_chemical_melting_point     398
_symmetry_cell_setting     triclinic
_symmetry_space_group_name_H-M     'P 1'
loop_
    _symmetry_equiv_pos_as_xyz
    'x, y, z'
_cell_length_a     8.367(2)
_cell_length_b     8.5937(18)
_cell_length_c     10.917(3)
_cell_angle_alpha     75.312(9)
_cell_angle_beta     87.779(10)
_cell_angle_gamma     68.150(8)
_cell_volume     703.4(3)
_cell_formula_units_Z     1
_cell_measurement_reflns_used     2524
_cell_measurement_theta_min     3.16
_cell_measurement_theta_max     27.51
_cell_measurement_temperature     93(2)
_exptl_crystal_description     Block
_exptl_crystal_colour     Colorless
_exptl_crystal_size_max     0.50
_exptl_crystal_size_mid     0.50
_exptl_crystal_size_min     0.28
_exptl_crystal_density_diffrn     1.241
_exptl_crystal_density_meas     ?
_exptl_crystal_density_method     'not measured'
_exptl_crystal_F_000     284
_exptl_absorpt_coefficient_mu     0.085
_exptl_absorpt_correction_type     none
_exptl_absorpt_process_details     ?
_exptl_absorpt_correction_T_min     ?
_exptl_absorpt_correction_T_max     ?
_exptl_special_details
;
^13^C NMR (150 MHz, CDCl~3~, \d, p.p.m.):
175.0(C1), 170.0(C29), 138.0(C14), 137.2(C31), 136.0(C20),
130.2(C24,28), 128.7(C25, 27), 127.6(C19), 127.1(C13),
125.5(C26), 76.0(C21), 74.1(C18), 62.9(C7), 57.0(C6), 53.8(C3),
53.7(C17), 53.5(C9), 51.1(C4), 45.7(C15), 45.0(C8), 43.1(C10),
36.6(C5), 30.1(C16), 28.6(C23), 26.4(C22), 20.6(C30), 19.5(C12),
13.0(C11). And they are in accordance with those reported by
Cole (Cole <i>et al.</i> (1982)).
;
_diffrn_ambient_temperature     93(2)
_diffrn_radiation_type     MoK\a
_diffrn_radiation_wavelength     0.71073
_diffrn_radiation_source     'Rotating Anode'
_diffrn_radiation_monochromator     graphite
_diffrn_measurement_device_type     'Rigaku SPIDER'
_diffrn_measurement_method     '\w scans'
_diffrn_detector_area_resol_mean     ?
_diffrn_reflns_number     7075
_diffrn_reflns_av_R_equivalents     0.0224
_diffrn_reflns_av_sigmaI/netI     0.0339
_diffrn_reflns_theta_min     3.16
_diffrn_reflns_theta_max     27.46
_diffrn_reflns_theta_full     27.46
_diffrn_measured_fraction_theta_max     0.988
_diffrn_measured_fraction_theta_full     0.988
_diffrn_reflns_limit_h_min     -10
_diffrn_reflns_limit_h_max     10
_diffrn_reflns_limit_k_min     -11
_diffrn_reflns_limit_k_max     10
_diffrn_reflns_limit_l_min     -14
_diffrn_reflns_limit_l_max     14
_diffrn_standards_number     0
_diffrn_standards_interval_count     0
_diffrn_standards_interval_time     0
_diffrn_standards_decay_%     0
_refine_special_details
;
Refinement of <i>F</i>^2^ against ALL reflections. The weighted
<i>R</i>-factor <i>wR</i> and goodness of fit <i>S</i> are based
on <i>F</i>^2^, conventional <i>R</i>-factors <i>R</i> are based
on <i>F</i>, with <i>F</i> set to zero for
negative <i>F</i>^2^. The threshold expression of <i>F</i>^2^ >
\s(<i>F</i>^2^) is used only for calculating <i>R</i>-factors(gt)
<i>etc</i>. and is not relevant to the choice of reflections for
refinement. <i>R</i>-factors based on <i>F</i>^2^ are statistically
about twice as large as those based on <i>F</i>, and <i>R</i>-
factors based on ALL data will be even larger.
;
_reflns_number_total     3175
_reflns_number_gt     3015
_reflns_threshold_expression     I>2sigma(I)
_refine_ls_structure_factor_coef     Fsqd
_refine_ls_matrix_type     full
_refine_ls_R_factor_all     0.0317
_refine_ls_R_factor_gt     0.0298
_refine_ls_wR_factor_gt     0.0692
_refine_ls_wR_factor_ref     0.0703
_refine_ls_goodness_of_fit_ref     0.997
_refine_ls_restrained_S_all     0.996
_refine_ls_number_reflns     3175
_refine_ls_number_parameters     361
_refine_ls_number_restraints     3
_refine_ls_hydrogen_treatment     mixed
_refine_ls_weighting_scheme     calc
_refine_ls_weighting_details
         'calc w=1/[\s^2^(Fo^2^)+(0.0338P)^2^+0.1160P] where P=(Fo^2^+2Fc^2^)/3'
_atom_sites_solution_hydrogens     geom
_atom_sites_solution_primary     direct
_atom_sites_solution_secondary     difmap
_refine_ls_shift/su_max     0.000
_refine_ls_shift/su_mean     0.000
_refine_diff_density_max     0.229
_refine_diff_density_min     -0.162
_refine_ls_extinction_method     none
_refine_ls_extinction_coef     ?
loop_
    _atom_type_symbol
    _atom_type_description
    _atom_type_scat_dispersion_real
    _atom_type_scat_dispersion_imag
    _atom_type_scat_source
    'C' 'C' 0.0033 0.0000
                         'International Tables Vol C Tables 4.2.6.8 and 6.1.1.4'
    'H' 'H' 0.0000 0.0000
                         'International Tables Vol C Tables 4.2.6.8 and 6.1.1.4'
    'N' 'N' 0.0061 0.0000
                         'International Tables Vol C Tables 4.2.6.8 and 6.1.1.4'
    'O' 'O' 0.0106 0.0000
                         'International Tables Vol C Tables 4.2.6.8 and 6.1.1.4'
_computing_data_collection     'RAPID-AUTO (Rigaku, 2004)'
_computing_cell_refinement     'RAPID-AUTO (Rigaku, 2004)'
_computing_data_reduction     'RAPID-AUTO (Rigaku, 2004)'
_computing_structure_solution     'SHELXS97 (Sheldrick, 2008)'
_computing_structure_refinement     'SHELXL97 (Sheldrick, 2008)'
_computing_molecular_graphics     'ORTEP-3 for Windows (Farrugia, 1997)'
_computing_publication_material     'SHELXL97 (Sheldrick, 2008)'
loop_
    _atom_site_type_symbol
    _atom_site_label
    _atom_site_fract_x
    _atom_site_fract_y
    _atom_site_fract_z
    _atom_site_U_iso_or_equiv
    _atom_site_adp_type
    _atom_site_calc_flag
    _atom_site_refinement_flags
    _atom_site_occupancy
    _atom_site_disorder_assembly
    _atom_site_disorder_group
    O O1 -0.26599(18) 0.47464(18) 0.27188(13) 0.0196(3) Uani d . 1 . .
    O O2 0.05816(17) 0.57776(17) 0.56786(12) 0.0187(3) Uani d . 1 . .
    O O3 0.80244(17) 0.04100(17) 0.57468(13) 0.0173(3) Uani d . 1 . .
    O O4 0.34749(16) 0.40110(17) 0.24838(12) 0.0161(3) Uani d . 1 . .
    O O5 0.40913(18) 0.60342(19) 0.09849(13) 0.0233(3) Uani d . 1 . .
    N N2 -0.0535(2) 0.8235(2) 0.40622(15) 0.0155(3) Uani d . 1 . .
    C C1 0.0353(2) 0.6548(2) 0.45346(17) 0.0145(4) Uani d . 1 . .
    C C3 -0.0527(2) 0.8866(2) 0.26910(17) 0.0141(4) Uani d . 1 . .
    H H3 -0.1731 0.9614 0.2336 0.017 Uiso calc R 1 . .
    C C4 0.0084(2) 0.7177(2) 0.22278(16) 0.0134(3) Uani d . 1 . .
    H H4 0.0976 0.7227 0.1598 0.016 Uiso calc R 1 . .
    C C5 -0.1383(2) 0.6900(2) 0.15966(17) 0.0151(4) Uani d . 1 . .
    H H5 -0.0812 0.5846 0.1273 0.018 Uiso calc R 1 . .
    C C6 -0.2551(2) 0.6432(2) 0.26100(17) 0.0158(4) Uani d . 1 . .
    C C7 -0.1616(2) 0.4928(2) 0.36551(17) 0.0165(4) Uani d . 1 . .
    H H7 -0.2082 0.4926 0.4513 0.020 Uiso calc R 1 . .
    C C8 0.0336(2) 0.4143(2) 0.36131(17) 0.0148(4) Uani d . 1 . .
    H H8 0.0586 0.3724 0.2825 0.018 Uiso calc R 1 . .
    C C9 0.0983(2) 0.5674(2) 0.34475(17) 0.0134(3) Uani d . 1 . .
    C C10 0.0622(2) 0.9935(2) 0.23827(17) 0.0171(4) Uani d . 1 . .
    H H10A 0.0325 1.0756 0.2925 0.021 Uiso calc R 1 . .
    H H10B 0.1837 0.9139 0.2611 0.021 Uiso calc R 1 . .
    C C11 -0.2324(3) 0.8372(3) 0.04402(18) 0.0205(4) Uani d . 1 . .
    H H11A -0.3176 0.8074 0.0058 0.025 Uiso calc R 1 . .
    H H11B -0.1488 0.8540 -0.0183 0.025 Uiso calc R 1 . .
    H H11C -0.2910 0.9444 0.0704 0.025 Uiso calc R 1 . .
    C C12 -0.4211(2) 0.7803(3) 0.28126(19) 0.0204(4) Uani d . 1 . .
    H H12A -0.5006 0.8201 0.2063 0.024 Uiso calc R 1 . .
    H H12B -0.3978 0.8785 0.2950 0.024 Uiso calc R 1 . .
    H H12C -0.4732 0.7318 0.3557 0.024 Uiso calc R 1 . .
    C C13 0.1132(2) 0.2589(2) 0.47220(18) 0.0168(4) Uani d . 1 . .
    H H13 0.0727 0.2658 0.5539 0.020 Uiso calc R 1 . .
    C C14 0.2369(2) 0.1131(2) 0.46122(18) 0.0172(4) Uani d . 1 . .
    H H14 0.2774 0.1110 0.3789 0.021 Uiso calc R 1 . .
    C C15 0.3193(2) -0.0482(2) 0.56493(18) 0.0186(4) Uani d . 1 . .
    H H15A 0.3111 -0.1477 0.5393 0.022 Uiso calc R 1 . .
    H H15B 0.2547 -0.0368 0.6421 0.022 Uiso calc R 1 . .
    C C16 0.5108(2) -0.0869(2) 0.59701(18) 0.0183(4) Uani d . 1 . .
    H H16 0.5685 -0.0715 0.5153 0.022 Uiso calc R 1 . .
    C C17 0.5316(2) 0.0393(3) 0.66833(18) 0.0177(4) Uani d . 1 . .
    H H17A 0.4150 0.1189 0.6813 0.021 Uiso calc R 1 . .
    H H17B 0.5883 -0.0291 0.7532 0.021 Uiso calc R 1 . .
    C C18 0.6351(2) 0.1496(2) 0.60366(17) 0.0151(4) Uani d . 1 . .
    C C19 0.5449(2) 0.2644(2) 0.47624(17) 0.0152(4) Uani d . 1 . .
    H H19 0.5953 0.2345 0.4018 0.018 Uiso calc R 1 . .
    C C20 0.4017(2) 0.4024(3) 0.46214(17) 0.0169(4) Uani d . 1 . .
    H H20 0.3600 0.4394 0.5362 0.020 Uiso calc R 1 . .
    C C21 0.2980(2) 0.5068(2) 0.33880(17) 0.0143(4) Uani d . 1 . .
    H H21 0.3281 0.6116 0.3058 0.017 Uiso calc R 1 . .
    C C22 0.5994(3) -0.2758(3) 0.6732(2) 0.0287(5) Uani d . 1 . .
    H H22A 0.5433 -0.2951 0.7530 0.034 Uiso calc R 1 . .
    H H22B 0.7213 -0.3001 0.6915 0.034 Uiso calc R 1 . .
    H H22C 0.5903 -0.3531 0.6238 0.034 Uiso calc R 1 . .
    C C23 0.6591(3) 0.2519(3) 0.69262(18) 0.0193(4) Uani d . 1 . .
    H H23A 0.7233 0.1710 0.7710 0.023 Uiso calc R 1 . .
    H H23B 0.5459 0.3267 0.7127 0.023 Uiso calc R 1 . .
    H H23C 0.7235 0.3235 0.6512 0.023 Uiso calc R 1 . .
    C C24 0.1621(3) 1.0297(3) 0.0148(2) 0.0231(4) Uani d . 1 . .
    H H24 0.2495 0.9170 0.0403 0.028 Uiso calc R 1 . .
    C C25 0.1483(3) 1.1291(3) -0.1103(2) 0.0333(5) Uani d . 1 . .
    H H25 0.2264 1.0832 -0.1693 0.040 Uiso calc R 1 . .
    C C26 0.0226(4) 1.2931(3) -0.1488(2) 0.0346(6) Uani d . 1 . .
    H H26 0.0144 1.3602 -0.2338 0.042 Uiso calc R 1 . .
    C C27 -0.0913(4) 1.3590(3) -0.0630(2) 0.0331(5) Uani d . 1 . .
    H H27 -0.1783 1.4719 -0.0890 0.040 Uiso calc R 1 . .
    C C28 -0.0791(3) 1.2605(3) 0.06136(19) 0.0235(4) Uani d . 1 . .
    H H28 -0.1586 1.3066 0.1196 0.028 Uiso calc R 1 . .
    C C29 0.4050(2) 0.4611(3) 0.13584(17) 0.0180(4) Uani d . 1 . .
    C C30 0.4606(3) 0.3225(3) 0.0651(2) 0.0293(5) Uani d . 1 . .
    H H30A 0.5033 0.3652 -0.0163 0.035 Uiso calc R 1 . .
    H H30B 0.3620 0.2928 0.0500 0.035 Uiso calc R 1 . .
    H H30C 0.5526 0.2191 0.1155 0.035 Uiso calc R 1 . .
    C C31 0.0484(2) 1.0952(2) 0.10157(18) 0.0165(4) Uani d . 1 . .
    O O6 1.0050(2) -0.2459(2) 0.75153(14) 0.0272(3) Uani d . 1 . .
    C C32 1.1481(3) -0.3222(3) 0.8413(2) 0.0270(5) Uani d . 1 . .
    H H32A 1.1523 -0.2359 0.8837 0.032 Uiso calc R 1 . .
    H H32B 1.2546 -0.3629 0.7979 0.032 Uiso calc R 1 . .
    H H32C 1.1363 -0.4205 0.9044 0.032 Uiso calc R 1 . .
    H H6O 1.023(4) -0.304(4) 0.698(3) 0.036(8) Uiso d . 1 . .
    H H3O 0.856(4) -0.027(4) 0.641(3) 0.043(8) Uiso d . 1 . .
    H H2N -0.098(3) 0.897(3) 0.455(2) 0.025(6) Uiso d . 1 . .
loop_
    _atom_site_aniso_label
    _atom_site_aniso_U_11
    _atom_site_aniso_U_22
    _atom_site_aniso_U_33
    _atom_site_aniso_U_12
    _atom_site_aniso_U_13
    _atom_site_aniso_U_23
    O1 0.0189(7) 0.0198(7) 0.0219(7) -0.0094(6) -0.0008(5) -0.0053(6)
    O2 0.0231(7) 0.0167(7) 0.0131(6) -0.0052(6) 0.0016(5) -0.0020(5)
    O3 0.0116(6) 0.0165(7) 0.0176(7) 0.0010(5) -0.0018(5) -0.0032(6)
    O4 0.0153(6) 0.0157(7) 0.0150(6) -0.0027(5) 0.0010(5) -0.0050(5)
    O5 0.0200(7) 0.0246(8) 0.0202(7) -0.0062(6) 0.0026(5) -0.0004(6)
    N2 0.0172(8) 0.0126(8) 0.0142(8) -0.0023(6) 0.0018(6) -0.0041(6)
    C1 0.0118(8) 0.0153(9) 0.0161(9) -0.0048(7) 0.0012(6) -0.0042(7)
    C3 0.0139(8) 0.0129(9) 0.0129(8) -0.0027(7) 0.0003(6) -0.0024(7)
    C4 0.0123(8) 0.0134(9) 0.0118(8) -0.0025(7) 0.0003(6) -0.0023(7)
    C5 0.0143(9) 0.0154(9) 0.0139(8) -0.0038(7) -0.0006(6) -0.0035(7)
    C6 0.0137(9) 0.0170(10) 0.0179(9) -0.0062(7) -0.0011(7) -0.0055(7)
    C7 0.0153(9) 0.0188(10) 0.0168(9) -0.0084(8) 0.0016(7) -0.0042(7)
    C8 0.0150(9) 0.0136(9) 0.0153(9) -0.0050(7) 0.0005(7) -0.0034(7)
    C9 0.0130(8) 0.0115(9) 0.0134(8) -0.0027(7) -0.0001(6) -0.0017(7)
    C10 0.0192(9) 0.0161(10) 0.0165(9) -0.0073(8) -0.0021(7) -0.0034(7)
    C11 0.0208(10) 0.0214(11) 0.0162(9) -0.0049(8) -0.0036(7) -0.0037(8)
    C12 0.0147(9) 0.0244(11) 0.0220(9) -0.0064(8) 0.0012(7) -0.0076(8)
    C13 0.0179(9) 0.0166(9) 0.0169(9) -0.0082(8) 0.0002(7) -0.0029(7)
    C14 0.0193(9) 0.0165(10) 0.0171(9) -0.0096(8) -0.0019(7) -0.0018(7)
    C15 0.0191(9) 0.0135(10) 0.0230(10) -0.0066(8) -0.0017(7) -0.0030(8)
    C16 0.0165(9) 0.0143(9) 0.0221(10) -0.0041(7) -0.0015(7) -0.0033(8)
    C17 0.0179(9) 0.0177(10) 0.0162(9) -0.0066(8) 0.0007(7) -0.0025(7)
    C18 0.0126(8) 0.0142(9) 0.0155(9) -0.0021(7) -0.0001(6) -0.0028(7)
    C19 0.0155(9) 0.0154(9) 0.0151(9) -0.0062(7) 0.0020(7) -0.0041(7)
    C20 0.0164(9) 0.0194(10) 0.0145(9) -0.0053(8) 0.0002(7) -0.0056(7)
    C21 0.0156(8) 0.0121(9) 0.0144(8) -0.0041(7) 0.0017(7) -0.0038(7)
    C22 0.0228(11) 0.0158(10) 0.0417(13) -0.0042(9) -0.0060(9) -0.0009(9)
    C23 0.0213(10) 0.0164(10) 0.0192(9) -0.0054(8) -0.0020(7) -0.0048(8)
    C24 0.0233(10) 0.0235(11) 0.0259(10) -0.0114(9) 0.0062(8) -0.0090(9)
    C25 0.0455(14) 0.0428(15) 0.0246(11) -0.0288(12) 0.0159(10) -0.0140(11)
    C26 0.0605(17) 0.0341(13) 0.0178(10) -0.0319(13) 0.0010(10) 0.0006(9)
    C27 0.0493(15) 0.0190(11) 0.0265(11) -0.0121(11) -0.0105(10) 0.0024(9)
    C28 0.0305(11) 0.0186(10) 0.0201(10) -0.0081(9) 0.0004(8) -0.0040(8)
    C29 0.0129(8) 0.0209(10) 0.0144(9) -0.0011(7) -0.0004(7) -0.0027(7)
    C30 0.0300(12) 0.0277(12) 0.0203(10) 0.0016(9) 0.0032(8) -0.0086(9)
    C31 0.0197(9) 0.0150(9) 0.0185(9) -0.0107(8) 0.0000(7) -0.0040(7)
    O6 0.0292(8) 0.0218(8) 0.0222(8) 0.0026(6) -0.0077(6) -0.0086(6)
    C32 0.0262(11) 0.0287(12) 0.0241(10) -0.0094(9) -0.0045(8) -0.0037(9)
_geom_special_details
;
All e.s.d.'s (except the e.s.d. in the dihedral angle between two l.s. planes)
are estimated using the full covariance matrix. The cell e.s.d.'s are taken
into account individually in the estimation of e.s.d.'s in distances, angles
and torsion angles; correlations between e.s.d.'s in cell parameters are only
used when they are defined by crystal symmetry. An approximate (isotropic)
treatment of cell e.s.d.'s is used for estimating e.s.d.'s involving l.s.
planes.
;
loop_
    _geom_bond_atom_site_label_1
    _geom_bond_atom_site_label_2
    _geom_bond_site_symmetry_2
    _geom_bond_distance
    _geom_bond_publ_flag
    O1 C7 . 1.444(2) ?
    O1 C6 . 1.460(2) ?
    O2 C1 . 1.241(2) ?
    O3 C18 . 1.440(2) ?
    O3 H3O . 0.83(3) ?
    O4 C29 . 1.351(2) ?
    O4 C21 . 1.454(2) ?
    O5 C29 . 1.200(3) ?
    N2 C1 . 1.330(2) ?
    N2 C3 . 1.458(2) ?
    N2 H2N . 0.90(3) ?
    C1 C9 . 1.536(2) ?
    C3 C10 . 1.535(3) ?
    C3 C4 . 1.557(2) ?
    C3 H3 . 1.0000 ?
    C4 C5 . 1.551(2) ?
    C4 C9 . 1.578(2) ?
    C4 H4 . 1.0000 ?
    C5 C6 . 1.524(2) ?
    C5 C11 . 1.530(3) ?
    C5 H5 . 1.0000 ?
    C6 C7 . 1.467(3) ?
    C6 C12 . 1.502(3) ?
    C7 C8 . 1.521(3) ?
    C7 H7 . 1.0000 ?
    C8 C13 . 1.508(3) ?
    C8 C9 . 1.569(2) ?
    C8 H8 . 1.0000 ?
    C9 C21 . 1.559(2) ?
    C10 C31 . 1.510(3) ?
    C10 H10A . 0.9900 ?
    C10 H10B . 0.9900 ?
    C11 H11A . 0.9800 ?
    C11 H11B . 0.9800 ?
    C11 H11C . 0.9800 ?
    C12 H12A . 0.9800 ?
    C12 H12B . 0.9800 ?
    C12 H12C . 0.9800 ?
    C13 C14 . 1.325(3) ?
    C13 H13 . 0.9500 ?
    C14 C15 . 1.494(3) ?
    C14 H14 . 0.9500 ?
    C15 C16 . 1.545(3) ?
    C15 H15A . 0.9900 ?
    C15 H15B . 0.9900 ?
    C16 C22 . 1.531(3) ?
    C16 C17 . 1.547(3) ?
    C16 H16 . 1.0000 ?
    C17 C18 . 1.540(3) ?
    C17 H17A . 0.9900 ?
    C17 H17B . 0.9900 ?
    C18 C19 . 1.519(3) ?
    C18 C23 . 1.528(3) ?
    C19 C20 . 1.315(3) ?
    C19 H19 . 0.9500 ?
    C20 C21 . 1.506(3) ?
    C20 H20 . 0.9500 ?
    C21 H21 . 1.0000 ?
    C22 H22A . 0.9800 ?
    C22 H22B . 0.9800 ?
    C22 H22C . 0.9800 ?
    C23 H23A . 0.9800 ?
    C23 H23B . 0.9800 ?
    C23 H23C . 0.9800 ?
    C24 C31 . 1.386(3) ?
    C24 C25 . 1.398(3) ?
    C24 H24 . 0.9500 ?
    C25 C26 . 1.378(4) ?
    C25 H25 . 0.9500 ?
    C26 C27 . 1.379(4) ?
    C26 H26 . 0.9500 ?
    C27 C28 . 1.390(3) ?
    C27 H27 . 0.9500 ?
    C28 C31 . 1.393(3) ?
    C28 H28 . 0.9500 ?
    C29 C30 . 1.502(3) ?
    C30 H30A . 0.9800 ?
    C30 H30B . 0.9800 ?
    C30 H30C . 0.9800 ?
    O6 C32 . 1.416(3) ?
    O6 H6O . 0.84(3) ?
    C32 H32A . 0.9800 ?
    C32 H32B . 0.9800 ?
    C32 H32C . 0.9800 ?
loop_
    _geom_angle_atom_site_label_1
    _geom_angle_atom_site_label_2
    _geom_angle_atom_site_label_3
    _geom_angle_site_symmetry_1
    _geom_angle_site_symmetry_3
    _geom_angle
    _geom_angle_publ_flag
    C7 O1 C6 . . 60.70(12) ?
    C18 O3 H3O . . 109(2) ?
    C29 O4 C21 . . 119.78(14) ?
    C1 N2 C3 . . 115.28(15) ?
    C1 N2 H2N . . 122.7(16) ?
    C3 N2 H2N . . 121.5(16) ?
    O2 C1 N2 . . 125.31(17) ?
    O2 C1 C9 . . 124.87(17) ?
    N2 C1 C9 . . 109.76(15) ?
    N2 C3 C10 . . 109.65(14) ?
    N2 C3 C4 . . 103.39(14) ?
    C10 C3 C4 . . 115.66(15) ?
    N2 C3 H3 . . 109.3 ?
    C10 C3 H3 . . 109.3 ?
    C4 C3 H3 . . 109.3 ?
    C5 C4 C3 . . 113.89(14) ?
    C5 C4 C9 . . 112.81(14) ?
    C3 C4 C9 . . 104.64(14) ?
    C5 C4 H4 . . 108.4 ?
    C3 C4 H4 . . 108.4 ?
    C9 C4 H4 . . 108.4 ?
    C6 C5 C11 . . 114.86(16) ?
    C6 C5 C4 . . 109.27(14) ?
    C11 C5 C4 . . 113.97(15) ?
    C6 C5 H5 . . 106.0 ?
    C11 C5 H5 . . 106.0 ?
    C4 C5 H5 . . 106.0 ?
    O1 C6 C7 . . 59.09(11) ?
    O1 C6 C12 . . 114.16(15) ?
    C7 C6 C12 . . 120.90(16) ?
    O1 C6 C5 . . 114.31(15) ?
    C7 C6 C5 . . 113.23(15) ?
    C12 C6 C5 . . 120.09(16) ?
    O1 C7 C6 . . 60.21(12) ?
    O1 C7 C8 . . 118.13(15) ?
    C6 C7 C8 . . 116.79(15) ?
    O1 C7 H7 . . 116.6 ?
    C6 C7 H7 . . 116.6 ?
    C8 C7 H7 . . 116.6 ?
    C13 C8 C7 . . 111.45(15) ?
    C13 C8 C9 . . 116.96(15) ?
    C7 C8 C9 . . 106.34(14) ?
    C13 C8 H8 . . 107.2 ?
    C7 C8 H8 . . 107.2 ?
    C9 C8 H8 . . 107.2 ?
    C1 C9 C21 . . 111.33(14) ?
    C1 C9 C8 . . 108.67(14) ?
    C21 C9 C8 . . 112.47(14) ?
    C1 C9 C4 . . 103.13(14) ?
    C21 C9 C4 . . 109.56(14) ?
    C8 C9 C4 . . 111.29(14) ?
    C31 C10 C3 . . 115.31(15) ?
    C31 C10 H10A . . 108.4 ?
    C3 C10 H10A . . 108.4 ?
    C31 C10 H10B . . 108.4 ?
    C3 C10 H10B . . 108.4 ?
    H10A C10 H10B . . 107.5 ?
    C5 C11 H11A . . 109.5 ?
    C5 C11 H11B . . 109.5 ?
    H11A C11 H11B . . 109.5 ?
    C5 C11 H11C . . 109.5 ?
    H11A C11 H11C . . 109.5 ?
    H11B C11 H11C . . 109.5 ?
    C6 C12 H12A . . 109.5 ?
    C6 C12 H12B . . 109.5 ?
    H12A C12 H12B . . 109.5 ?
    C6 C12 H12C . . 109.5 ?
    H12A C12 H12C . . 109.5 ?
    H12B C12 H12C . . 109.5 ?
    C14 C13 C8 . . 123.18(17) ?
    C14 C13 H13 . . 118.4 ?
    C8 C13 H13 . . 118.4 ?
    C13 C14 C15 . . 126.72(18) ?
    C13 C14 H14 . . 116.6 ?
    C15 C14 H14 . . 116.6 ?
    C14 C15 C16 . . 113.25(15) ?
    C14 C15 H15A . . 108.9 ?
    C16 C15 H15A . . 108.9 ?
    C14 C15 H15B . . 108.9 ?
    C16 C15 H15B . . 108.9 ?
    H15A C15 H15B . . 107.7 ?
    C22 C16 C15 . . 109.93(16) ?
    C22 C16 C17 . . 111.15(17) ?
    C15 C16 C17 . . 112.02(15) ?
    C22 C16 H16 . . 107.9 ?
    C15 C16 H16 . . 107.9 ?
    C17 C16 H16 . . 107.9 ?
    C18 C17 C16 . . 116.27(15) ?
    C18 C17 H17A . . 108.2 ?
    C16 C17 H17A . . 108.2 ?
    C18 C17 H17B . . 108.2 ?
    C16 C17 H17B . . 108.2 ?
    H17A C17 H17B . . 107.4 ?
    O3 C18 C19 . . 105.29(14) ?
    O3 C18 C23 . . 108.79(15) ?
    C19 C18 C23 . . 113.22(15) ?
    O3 C18 C17 . . 110.76(15) ?
    C19 C18 C17 . . 109.41(15) ?
    C23 C18 C17 . . 109.31(15) ?
    C20 C19 C18 . . 124.34(16) ?
    C20 C19 H19 . . 117.8 ?
    C18 C19 H19 . . 117.8 ?
    C19 C20 C21 . . 125.68(17) ?
    C19 C20 H20 . . 117.2 ?
    C21 C20 H20 . . 117.2 ?
    O4 C21 C20 . . 108.18(15) ?
    O4 C21 C9 . . 107.03(14) ?
    C20 C21 C9 . . 115.88(15) ?
    O4 C21 H21 . . 108.5 ?
    C20 C21 H21 . . 108.5 ?
    C9 C21 H21 . . 108.5 ?
    C16 C22 H22A . . 109.5 ?
    C16 C22 H22B . . 109.5 ?
    H22A C22 H22B . . 109.5 ?
    C16 C22 H22C . . 109.5 ?
    H22A C22 H22C . . 109.5 ?
    H22B C22 H22C . . 109.5 ?
    C18 C23 H23A . . 109.5 ?
    C18 C23 H23B . . 109.5 ?
    H23A C23 H23B . . 109.5 ?
    C18 C23 H23C . . 109.5 ?
    H23A C23 H23C . . 109.5 ?
    H23B C23 H23C . . 109.5 ?
    C31 C24 C25 . . 120.2(2) ?
    C31 C24 H24 . . 119.9 ?
    C25 C24 H24 . . 119.9 ?
    C26 C25 C24 . . 120.7(2) ?
    C26 C25 H25 . . 119.7 ?
    C24 C25 H25 . . 119.7 ?
    C25 C26 C27 . . 119.5(2) ?
    C25 C26 H26 . . 120.2 ?
    C27 C26 H26 . . 120.2 ?
    C26 C27 C28 . . 120.2(2) ?
    C26 C27 H27 . . 119.9 ?
    C28 C27 H27 . . 119.9 ?
    C27 C28 C31 . . 120.8(2) ?
    C27 C28 H28 . . 119.6 ?
    C31 C28 H28 . . 119.6 ?
    O5 C29 O4 . . 125.02(18) ?
    O5 C29 C30 . . 125.77(18) ?
    O4 C29 C30 . . 109.20(17) ?
    C29 C30 H30A . . 109.5 ?
    C29 C30 H30B . . 109.5 ?
    H30A C30 H30B . . 109.5 ?
    C29 C30 H30C . . 109.5 ?
    H30A C30 H30C . . 109.5 ?
    H30B C30 H30C . . 109.5 ?
    C24 C31 C28 . . 118.69(18) ?
    C24 C31 C10 . . 121.66(18) ?
    C28 C31 C10 . . 119.63(17) ?
    C32 O6 H6O . . 108(2) ?
    O6 C32 H32A . . 109.5 ?
    O6 C32 H32B . . 109.5 ?
    H32A C32 H32B . . 109.5 ?
    O6 C32 H32C . . 109.5 ?
    H32A C32 H32C . . 109.5 ?
    H32B C32 H32C . . 109.5 ?
loop_
    _geom_torsion_atom_site_label_1
    _geom_torsion_atom_site_label_2
    _geom_torsion_atom_site_label_3
    _geom_torsion_atom_site_label_4
    _geom_torsion_site_symmetry_1
    _geom_torsion_site_symmetry_2
    _geom_torsion_site_symmetry_3
    _geom_torsion_site_symmetry_4
    _geom_torsion
    _geom_torsion_publ_flag
    C3 N2 C1 O2 . . . . 176.02(17) ?
    C3 N2 C1 C9 . . . . -6.7(2) ?
    C1 N2 C3 C10 . . . . -107.04(18) ?
    C1 N2 C3 C4 . . . . 16.9(2) ?
    N2 C3 C4 C5 . . . . 104.44(16) ?
    C10 C3 C4 C5 . . . . -135.70(16) ?
    N2 C3 C4 C9 . . . . -19.19(17) ?
    C10 C3 C4 C9 . . . . 100.67(17) ?
    C3 C4 C5 C6 . . . . -71.29(19) ?
    C9 C4 C5 C6 . . . . 47.79(19) ?
    C3 C4 C5 C11 . . . . 58.7(2) ?
    C9 C4 C5 C11 . . . . 177.80(15) ?
    C7 O1 C6 C12 . . . . -112.79(18) ?
    C7 O1 C6 C5 . . . . 103.53(17) ?
    C11 C5 C6 O1 . . . . 110.27(17) ?
    C4 C5 C6 O1 . . . . -120.21(16) ?
    C11 C5 C6 C7 . . . . 175.47(15) ?
    C4 C5 C6 C7 . . . . -55.0(2) ?
    C11 C5 C6 C12 . . . . -31.1(2) ?
    C4 C5 C6 C12 . . . . 98.44(19) ?
    C6 O1 C7 C8 . . . . -106.43(18) ?
    C12 C6 C7 O1 . . . . 101.40(18) ?
    C5 C6 C7 O1 . . . . -105.38(16) ?
    O1 C6 C7 C8 . . . . 108.64(17) ?
    C12 C6 C7 C8 . . . . -149.96(17) ?
    C5 C6 C7 C8 . . . . 3.3(2) ?
    O1 C7 C8 C13 . . . . -109.94(18) ?
    C6 C7 C8 C13 . . . . -178.77(15) ?
    O1 C7 C8 C9 . . . . 121.54(16) ?
    C6 C7 C8 C9 . . . . 52.7(2) ?
    O2 C1 C9 C21 . . . . -71.7(2) ?
    N2 C1 C9 C21 . . . . 110.94(17) ?
    O2 C1 C9 C8 . . . . 52.7(2) ?
    N2 C1 C9 C8 . . . . -124.65(16) ?
    O2 C1 C9 C4 . . . . 170.86(17) ?
    N2 C1 C9 C4 . . . . -6.46(18) ?
    C13 C8 C9 C1 . . . . -68.96(19) ?
    C7 C8 C9 C1 . . . . 56.26(18) ?
    C13 C8 C9 C21 . . . . 54.8(2) ?
    C7 C8 C9 C21 . . . . 179.99(14) ?
    C13 C8 C9 C4 . . . . 178.15(15) ?
    C7 C8 C9 C4 . . . . -56.64(18) ?
    C5 C4 C9 C1 . . . . -108.57(16) ?
    C3 C4 C9 C1 . . . . 15.75(17) ?
    C5 C4 C9 C21 . . . . 132.78(15) ?
    C3 C4 C9 C21 . . . . -102.89(16) ?
    C5 C4 C9 C8 . . . . 7.8(2) ?
    C3 C4 C9 C8 . . . . 132.09(15) ?
    N2 C3 C10 C31 . . . . -168.78(15) ?
    C4 C3 C10 C31 . . . . 74.8(2) ?
    C7 C8 C13 C14 . . . . 136.71(19) ?
    C9 C8 C13 C14 . . . . -100.7(2) ?
    C8 C13 C14 C15 . . . . -178.15(17) ?
    C13 C14 C15 C16 . . . . -112.7(2) ?
    C14 C15 C16 C22 . . . . -163.36(17) ?
    C14 C15 C16 C17 . . . . 72.5(2) ?
    C22 C16 C17 C18 . . . . 116.22(19) ?
    C15 C16 C17 C18 . . . . -120.37(18) ?
    C16 C17 C18 O3 . . . . -54.2(2) ?
    C16 C17 C18 C19 . . . . 61.4(2) ?
    C16 C17 C18 C23 . . . . -174.07(16) ?
    O3 C18 C19 C20 . . . . -167.40(17) ?
    C23 C18 C19 C20 . . . . -48.7(2) ?
    C17 C18 C19 C20 . . . . 73.5(2) ?
    C18 C19 C20 C21 . . . . -172.52(17) ?
    C29 O4 C21 C20 . . . . -124.04(17) ?
    C29 O4 C21 C9 . . . . 110.43(17) ?
    C19 C20 C21 O4 . . . . 18.5(3) ?
    C19 C20 C21 C9 . . . . 138.65(19) ?
    C1 C9 C21 O4 . . . . 170.55(14) ?
    C8 C9 C21 O4 . . . . 48.30(18) ?
    C4 C9 C21 O4 . . . . -76.03(17) ?
    C1 C9 C21 C20 . . . . 49.8(2) ?
    C8 C9 C21 C20 . . . . -72.4(2) ?
    C4 C9 C21 C20 . . . . 163.22(15) ?
    C31 C24 C25 C26 . . . . 0.2(3) ?
    C24 C25 C26 C27 . . . . -0.4(4) ?
    C25 C26 C27 C28 . . . . 0.0(4) ?
    C26 C27 C28 C31 . . . . 0.5(3) ?
    C21 O4 C29 O5 . . . . -5.2(3) ?
    C21 O4 C29 C30 . . . . 175.47(16) ?
    C25 C24 C31 C28 . . . . 0.3(3) ?
    C25 C24 C31 C10 . . . . -178.39(18) ?
    C27 C28 C31 C24 . . . . -0.6(3) ?
    C27 C28 C31 C10 . . . . 178.06(19) ?
    C3 C10 C31 C24 . . . . -95.0(2) ?
    C3 C10 C31 C28 . . . . 86.4(2) ?
loop_
    _geom_hbond_atom_site_label_D
    _geom_hbond_atom_site_label_H
    _geom_hbond_atom_site_label_A
    _geom_hbond_site_symmetry_A
    _geom_hbond_distance_DH
    _geom_hbond_distance_HA
    _geom_hbond_distance_DA
    _geom_hbond_angle_DHA
    O3 H3O O6 . 0.83(3) 1.94(3) 2.722(2) 157(3)
    N2 H2N O3 1_465 0.90(3) 1.97(3) 2.867(2) 175(2)
    O6 H6O O2 1_645 0.84(3) 1.90(3) 2.736(2) 176(3)
