# Supplementary material for: Ep­oxy­cytochalasin H methanol solvate
Source: Acta Crystallogr Sect E Struct Rep Online. 2010 Jul 31;66(Pt 8):o2176–7. doi: 10.1107/S1600536810029600 (PMC3007521; doi:10.1107/S1600536810029600)
Supplement: Supplementary file 2 [file e-66-o2176-Isup2.hkl]

# 
# h,k,l, Fc-squared, Fo-squared, sigma(Fo-squared) and status flag 
# 
data_I
_shelx_title ' Y2784 in P1' 
_shelx_refln_list_code          4 
_shelx_F_calc_maximum       75.65 
_exptl_crystal_F_000       284.00 
_reflns_d_resolution_high  0.7706 
 
loop_ 
 _symmetry_equiv_pos_as_xyz 
 'x, y, z' 
 
_cell_length_a     8.3672 
_cell_length_b     8.5937 
_cell_length_c    10.9172 
_cell_angle_alpha  75.312 
_cell_angle_beta   87.779 
_cell_angle_gamma  68.150 
 
_shelx_F_squared_multiplier     1.000 
 
loop_ 
 _refln_index_h 
 _refln_index_k 
 _refln_index_l 
 _refln_F_squared_calc 
 _refln_F_squared_meas 
 _refln_F_squared_sigma 
 _refln_observed_status 
   2   0   0     1009.94      998.07      6.88 o 
   3   0   0      480.79      473.10      4.99 o 
   4   0   0      335.75      374.94     11.28 o 
   5   0   0       49.20       47.08      2.94 o 
   6   0   0       38.49       41.03      3.09 o 
   7   0   0        9.20        8.27      2.52 o 
   8   0   0       53.42       55.13      3.13 o 
   9   0   0       19.80       18.88      2.10 o 
  10   0   0       58.53       53.69      4.99 o 
  -9   1   0        7.28        6.87      1.53 o 
  -8   1   0       11.01        7.90      1.98 o 
  -7   1   0      172.66      162.15      5.91 o 
  -6   1   0      141.73      136.73      4.74 o 
  -5   1   0       31.67       31.92      2.57 o 
  -4   1   0      101.71      105.73      3.86 o 
  -3   1   0      617.46      626.12      7.18 o 
  -2   1   0      723.12      701.75      4.41 o 
  -1   1   0      269.00      246.97      2.71 o 
   2   1   0      244.59      231.02      4.75 o 
   3   1   0     1647.75     1659.58     21.00 o 
   4   1   0      324.16      332.91      7.32 o 
   5   1   0      191.61      200.02      3.93 o 
   6   1   0       88.23       92.01      7.32 o 
   7   1   0      137.79      132.77      4.22 o 
   8   1   0       60.77       54.48      2.82 o 
   9   1   0       35.18       32.97      2.69 o 
  10   1   0       34.23       31.90      2.33 o 
  -9   2   0       78.26       88.19      6.24 o 
  -8   2   0        9.63        9.27      1.71 o 
  -7   2   0       37.61       37.60      2.96 o 
  -6   2   0       19.87       17.32      2.03 o 
  -5   2   0       63.42       71.59      5.06 o 
  -4   2   0      186.30      201.94     11.63 o 
  -3   2   0      588.38      610.26     30.42 o 
  -2   2   0       69.41       61.67      2.98 o 
  -1   2   0       22.33       24.02      0.70 o 
   0   2   0        3.87        4.97      0.36 o 
   1   2   0     1626.60     1558.95      6.75 o 
   2   2   0     5722.39     5511.47     41.75 o 
   3   2   0      670.16      664.42      3.54 o 
   4   2   0       91.26       88.75      3.20 o 
   5   2   0      448.18      446.33      6.63 o 
   6   2   0        9.09       10.98      1.11 o 
   7   2   0       32.68       34.15      1.76 o 
   8   2   0      134.99      137.77      4.96 o 
   9   2   0       98.90      111.17      3.58 o 
  10   2   0        0.19        1.81      1.84 o 
  -8   3   0        0.53        1.01      0.99 o 
  -7   3   0       31.43       34.07      3.09 o 
  -6   3   0       78.16       80.73      5.18 o 
  -5   3   0      156.29      143.05      4.51 o 
  -4   3   0       10.10       11.50      1.53 o 
  -3   3   0       40.70       40.64      2.03 o 
  -2   3   0       78.24       77.98      2.30 o 
  -1   3   0       44.31       38.92      1.10 o 
   0   3   0      253.82      250.15      2.23 o 
   1   3   0      127.03      124.32      1.06 o 
   2   3   0      478.56      482.48      2.56 o 
   3   3   0      198.38      211.56      2.65 o 
   4   3   0      193.60      193.23      2.25 o 
   5   3   0      578.38      576.04      4.91 o 
   6   3   0      240.37      234.84      4.57 o 
   7   3   0      160.83      155.83      4.02 o 
   8   3   0       91.68       92.39      3.10 o 
   9   3   0       26.00       27.80      2.36 o 
  10   3   0        0.05        2.49      1.40 o 
  -7   4   0       12.13       14.40      2.31 o 
  -6   4   0       15.16       16.64      3.21 o 
  -5   4   0        0.57        0.90      0.68 o 
  -4   4   0       21.80       20.31      1.93 o 
  -3   4   0        9.56       10.14      1.31 o 
  -2   4   0       12.55       11.67      0.83 o 
  -1   4   0      352.60      380.83      4.96 o 
   0   4   0       19.73       16.32      0.73 o 
   1   4   0       12.29        8.74      0.44 o 
   2   4   0      458.05      463.73      4.22 o 
   3   4   0      267.62      284.33      2.77 o 
   4   4   0      342.09      350.07      6.09 o 
   5   4   0       13.18       11.76      2.33 o 
   6   4   0      231.48      227.01      3.51 o 
   7   4   0      319.83      307.95      8.09 o 
   8   4   0      134.65      131.59      5.07 o 
   9   4   0        3.22        3.11      1.19 o 
  10   4   0       88.41       97.71      4.76 o 
  -7   5   0       62.77       59.38     18.27 o 
  -6   5   0       18.56       23.97      2.26 o 
  -5   5   0       26.36       26.11      2.45 o 
  -4   5   0       58.27       56.60      3.48 o 
  -3   5   0      303.22      311.54      7.58 o 
  -2   5   0       17.15       16.60      1.33 o 
  -1   5   0      168.68      170.32      3.32 o 
   0   5   0      100.11      101.98      1.89 o 
   1   5   0      104.22      105.52      2.46 o 
   2   5   0      193.94      194.13      1.98 o 
   3   5   0       12.92       15.43      0.59 o 
   4   5   0       58.49       69.02      2.76 o 
   5   5   0      202.61      210.12      5.36 o 
   6   5   0       83.42       81.79      3.67 o 
   7   5   0       11.86       11.37      1.46 o 
   8   5   0      154.31      159.71      5.74 o 
   9   5   0       10.87       10.82      1.70 o 
  10   5   0       87.51       94.37      4.60 o 
  -6   6   0       77.29       85.83      8.05 o 
  -5   6   0        9.57        3.99      1.84 o 
  -4   6   0       17.56       16.95      2.33 o 
  -3   6   0       84.74       88.90      4.19 o 
  -2   6   0      199.31      191.57      4.31 o 
  -1   6   0      173.93      168.83      4.90 o 
   0   6   0       63.25       62.97      2.02 o 
   1   6   0       45.26       51.59      1.39 o 
   2   6   0      161.92      161.03      2.75 o 
   3   6   0       76.03       70.01      1.53 o 
   4   6   0       73.18       71.80      1.62 o 
   5   6   0        7.01        5.95      1.00 o 
   6   6   0       24.26       23.68      1.73 o 
   7   6   0       55.47       49.65      2.50 o 
   8   6   0        7.23        7.54      1.36 o 
   9   6   0       43.36       48.99      2.84 o 
  10   6   0        2.99        3.24      2.06 o 
  -4   7   0       61.57       53.99     11.91 o 
  -3   7   0       76.12       68.88     15.51 o 
  -2   7   0       29.88       26.87      5.29 o 
  -1   7   0       74.83       64.44      2.27 o 
   0   7   0       42.35       42.92      2.37 o 
   1   7   0      153.63      152.27      3.89 o 
   2   7   0      192.96      188.85      4.46 o 
   3   7   0        0.01        1.08      0.55 o 
   4   7   0       50.18       43.75      1.48 o 
   5   7   0      144.10      131.56      8.51 o 
   6   7   0        0.08        0.34      0.82 o 
   7   7   0        7.62        5.79      1.15 o 
   8   7   0        9.27        8.54      1.39 o 
   9   7   0       37.98       34.55      2.49 o 
  10   7   0       21.70       24.10      2.65 o 
  -3   8   0        3.01        4.29      2.75 o 
  -2   8   0        1.11        1.04      1.30 o 
  -1   8   0        3.20        5.01      2.10 o 
   0   8   0       30.71       27.59      8.70 o 
   1   8   0       12.18       12.91      4.40 o 
   2   8   0       39.02       35.34      2.82 o 
   3   8   0       82.57       82.54      2.55 o 
   4   8   0       26.39       24.41      1.69 o 
   5   8   0       33.34       27.19      3.42 o 
   6   8   0       57.89       66.86      2.67 o 
   7   8   0       12.18       11.42      1.46 o 
   8   8   0       24.83       25.09      2.07 o 
   9   8   0       11.14       11.09      1.68 o 
  -2   9   0       47.35       45.67     15.02 o 
  -1   9   0        9.86        8.88      2.98 o 
   0   9   0       82.69       81.19     15.28 o 
   1   9   0       86.05       83.72      4.49 o 
   2   9   0       33.61       29.44      7.15 o 
   3   9   0       56.59       59.14      5.03 o 
   4   9   0      131.81      129.67      5.63 o 
   5   9   0        3.06        1.76      1.27 o 
   6   9   0        8.42        7.21      2.12 o 
   7   9   0       30.82       33.20      3.46 o 
   8   9   0        4.94        4.49      1.24 o 
   1  10   0        1.43        0.92      1.06 o 
   3  10   0       13.61       11.00      2.29 o 
   4  10   0       47.63       41.14     12.58 o 
   5  10   0       94.93       92.05      6.02 o 
   6  10   0       96.43      104.35      5.64 o 
   7  10   0        1.05        1.17      1.44 o 
  -7 -10   1       31.64       32.51      4.22 o 
  -6 -10   1       51.24       55.61     13.52 o 
  -5 -10   1       30.12       27.51      9.71 o 
  -4 -10   1       24.01       19.20      2.82 o 
  -1 -10   1        5.88        4.81      3.11 o 
  -8  -9   1       39.02       39.09      3.85 o 
  -7  -9   1       34.31       39.75      4.03 o 
  -6  -9   1        2.58        2.24      1.58 o 
  -5  -9   1       20.24       17.93      7.23 o 
  -4  -9   1       26.49       26.13      9.13 o 
  -3  -9   1        2.34        0.90      0.76 o 
  -2  -9   1      164.89      170.42      5.80 o 
  -1  -9   1       25.18       24.60      7.68 o 
   0  -9   1       10.28        8.84      5.24 o 
   1  -9   1       24.26       25.33      9.96 o 
  -9  -8   1       68.52       71.92      7.01 o 
  -8  -8   1        0.00        1.61      0.96 o 
  -7  -8   1       93.18       94.67      3.36 o 
  -6  -8   1        6.04        5.07      1.11 o 
  -5  -8   1       68.63       64.14      2.42 o 
  -4  -8   1       14.33       11.78      2.74 o 
  -3  -8   1      131.12      133.99      4.61 o 
  -2  -8   1       34.56       33.12      1.99 o 
  -1  -8   1       36.93       39.57      3.09 o 
   0  -8   1       91.19       94.24     13.57 o 
   1  -8   1       16.59       11.43      4.84 o 
   2  -8   1       17.36       11.85      5.39 o 
   3  -8   1       14.75        9.58      5.36 o 
 -10  -7   1        5.09        2.71      1.19 o 
  -9  -7   1        8.90        6.22      1.43 o 
  -8  -7   1        0.32        1.57      1.26 o 
  -7  -7   1      127.90      130.92      3.77 o 
  -6  -7   1      106.36       97.50      3.81 o 
  -5  -7   1        1.07        0.39      0.46 o 
  -4  -7   1      119.87      109.39      2.60 o 
  -3  -7   1       65.38       64.97      2.00 o 
  -2  -7   1      171.72      163.21      3.37 o 
  -1  -7   1      184.79      197.58      6.61 o 
   0  -7   1       41.07       37.87      3.10 o 
   1  -7   1       38.41       40.65      3.61 o 
   2  -7   1       23.40       20.51      8.48 o 
   3  -7   1       11.92       12.25      4.73 o 
   4  -7   1       22.37       19.02      7.27 o 
 -10  -6   1       39.44       41.65      2.85 o 
  -9  -6   1       41.22       42.80      2.70 o 
  -8  -6   1       40.53       37.13      2.39 o 
  -7  -6   1        7.56        5.81      1.31 o 
  -6  -6   1       45.97       43.78      2.26 o 
  -5  -6   1        7.16        6.32      0.42 o 
  -4  -6   1       11.07       11.39      0.64 o 
  -3  -6   1       71.80       60.10      1.43 o 
  -2  -6   1       16.26       17.50      0.75 o 
  -1  -6   1      120.74      116.38      2.04 o 
   0  -6   1       27.79       25.16      0.74 o 
   1  -6   1      168.44      168.82      4.43 o 
   2  -6   1       52.87       50.63      2.50 o 
   3  -6   1       49.66       42.84      2.21 o 
   4  -6   1       45.26       43.33      9.97 o 
   5  -6   1       50.31       38.01      9.91 o 
 -10  -5   1       23.13       23.86      2.34 o 
  -9  -5   1       70.58       72.12      3.37 o 
  -8  -5   1       52.43       43.79      5.88 o 
  -7  -5   1       26.81       24.12      2.03 o 
  -6  -5   1        7.93       10.89      1.57 o 
  -5  -5   1      154.25      144.58      2.33 o 
  -4  -5   1       66.84       70.14      1.63 o 
  -3  -5   1       51.31       55.56      1.25 o 
  -2  -5   1      243.76      261.34      2.41 o 
  -1  -5   1       12.08       11.90      0.94 o 
   0  -5   1       69.33       67.51      1.71 o 
   1  -5   1       86.11       78.70      2.04 o 
   2  -5   1       93.16       86.58      1.97 o 
   3  -5   1       24.58       18.36      1.48 o 
   4  -5   1       21.23       20.36      1.81 o 
   5  -5   1       27.70       25.83      2.51 o 
   6  -5   1       10.92        9.63      1.95 o 
 -10  -4   1       14.44       14.10      1.90 o 
  -9  -4   1       47.40       49.17      4.27 o 
  -8  -4   1       20.85       19.14      1.09 o 
  -7  -4   1      198.05      197.05      4.14 o 
  -6  -4   1       41.28       41.86      1.23 o 
  -5  -4   1      137.18      135.68      1.96 o 
  -4  -4   1       56.54       51.50      1.34 o 
  -3  -4   1       37.64       39.06      1.16 o 
  -2  -4   1      468.43      475.51      6.08 o 
  -1  -4   1       27.53       25.64      0.78 o 
   0  -4   1      209.32      219.81      2.56 o 
   1  -4   1      251.54      248.07      2.90 o 
   2  -4   1        3.74        4.29      0.85 o 
   3  -4   1      336.49      331.12      7.62 o 
   4  -4   1      154.09      148.97      4.46 o 
   5  -4   1       12.59       12.71      1.59 o 
   6  -4   1       50.50       45.20      4.29 o 
   7  -4   1       16.29       15.23      2.00 o 
 -10  -3   1       32.40       31.79      4.40 o 
  -9  -3   1        0.03        1.20      0.64 o 
  -8  -3   1       66.98       66.24      2.09 o 
  -7  -3   1       62.98       60.44      3.42 o 
  -6  -3   1      141.63      134.55      3.08 o 
  -5  -3   1       59.55       64.78      2.08 o 
  -4  -3   1      242.51      241.39      4.81 o 
  -3  -3   1      437.43      465.18      4.03 o 
  -2  -3   1      272.14      272.51      2.60 o 
  -1  -3   1      209.44      207.45      2.76 o 
   0  -3   1      496.96      508.44      4.44 o 
   1  -3   1       11.25       16.91      0.74 o 
   2  -3   1      241.15      259.79      3.67 o 
   3  -3   1        8.89       12.81      1.16 o 
   4  -3   1       28.79       26.91      1.84 o 
   5  -3   1      399.91      391.33      9.20 o 
   6  -3   1       11.62        9.08      1.64 o 
   7  -3   1        5.23        4.77      1.29 o 
   8  -3   1        1.25        2.52      1.23 o 
 -10  -2   1        6.03        4.99      1.59 o 
  -9  -2   1       23.87       25.41      4.22 o 
  -8  -2   1        8.83        7.64      1.00 o 
  -7  -2   1      139.62      141.67      4.26 o 
  -6  -2   1      113.46      117.07      2.95 o 
  -5  -2   1      239.53      241.63      2.85 o 
  -4  -2   1      217.97      193.64      3.53 o 
  -3  -2   1      643.43      617.00      4.75 o 
  -2  -2   1     1468.06     1469.55      9.25 o 
  -1  -2   1      293.69      293.44      3.08 o 
   0  -2   1     1499.78     1472.81     10.52 o 
   1  -2   1      272.04      292.82      2.26 o 
   2  -2   1       43.77       49.50      1.22 o 
   3  -2   1      318.88      334.02      4.66 o 
   4  -2   1       18.05       21.67      1.55 o 
   5  -2   1      142.58      151.17      4.54 o 
   6  -2   1        9.89       10.16      1.76 o 
   7  -2   1       29.98       29.05      2.90 o 
   8  -2   1       32.52       28.28      2.92 o 
   9  -2   1       10.92       10.75      1.87 o 
 -10  -1   1       40.42       39.73      4.70 o 
  -9  -1   1       19.36       17.22      1.70 o 
  -8  -1   1        1.60        1.72      0.95 o 
  -7  -1   1      119.67      122.09      3.97 o 
  -6  -1   1      116.75      110.74      6.26 o 
  -5  -1   1       42.37       38.67      1.92 o 
  -4  -1   1      300.32      270.99      3.77 o 
  -3  -1   1      704.29      721.02      6.35 o 
  -2  -1   1     1641.33     1604.07      9.94 o 
  -1  -1   1      828.92      803.12      6.09 o 
   0  -1   1     1713.03     1632.99      9.24 o 
   1  -1   1     1563.98     1525.94     10.31 o 
   2  -1   1      613.02      604.74      4.76 o 
   3  -1   1      205.47      222.55      3.28 o 
   4  -1   1       78.65       84.24      3.24 o 
   5  -1   1       84.57       85.10      3.28 o 
   6  -1   1       27.57       31.87      2.55 o 
   7  -1   1      116.34      108.22      4.36 o 
   8  -1   1        3.79        2.49      1.06 o 
   9  -1   1       63.53       71.74      9.10 o 
 -10   0   1        4.51        2.20      1.08 o 
  -9   0   1       31.42       35.98      2.52 o 
  -8   0   1       38.20       38.82      2.35 o 
  -7   0   1       91.01       98.94      3.51 o 
  -6   0   1      174.51      166.12      7.60 o 
  -5   0   1        4.69        4.21      0.84 o 
  -4   0   1      686.79      749.09     17.68 o 
  -3   0   1       13.93       18.19      0.75 o 
  -2   0   1     1365.50     1333.54      9.94 o 
  -1   0   1      302.60      275.90      1.84 o 
   1   0   1      302.27      277.56      3.96 o 
   2   0   1      944.01      913.69      7.04 o 
   3   0   1     1045.19     1077.06     12.74 o 
   4   0   1      779.19      837.25     19.56 o 
   5   0   1       70.58       64.12      2.70 o 
   6   0   1      178.58      172.11      4.97 o 
   7   0   1       93.14       88.56      5.40 o 
   8   0   1       75.17       85.24      4.54 o 
   9   0   1        9.12        9.98      2.13 o 
  -9   1   1       33.65       31.88      2.69 o 
  -8   1   1      114.04      109.53      3.92 o 
  -7   1   1      192.90      188.48     16.36 o 
  -6   1   1       61.70       55.15      3.43 o 
  -5   1   1       50.44       50.82      4.46 o 
  -4   1   1       73.63       91.67      4.54 o 
  -3   1   1      191.86      192.34      3.80 o 
  -2   1   1      244.47      230.60      4.31 o 
  -1   1   1     3939.50     3864.44     38.79 o 
   3   1   1     1283.87     1288.54     12.06 o 
   4   1   1       90.30       98.52      2.77 o 
   5   1   1       38.49       34.94      2.65 o 
   6   1   1        1.53        1.37      0.83 o 
   7   1   1       49.05       49.41      3.79 o 
   8   1   1       70.34       65.73      4.34 o 
   9   1   1      199.66      200.81      4.90 o 
  10   1   1       41.21       38.46      3.73 o 
  -9   2   1      105.58      123.17     10.14 o 
  -8   2   1        0.08        0.61      1.04 o 
  -7   2   1       86.32       85.06      3.35 o 
  -6   2   1       30.48       28.98      4.38 o 
  -5   2   1      114.94      111.28      3.78 o 
  -4   2   1      308.23      308.26      6.10 o 
  -3   2   1      682.72      708.76     10.57 o 
  -2   2   1      427.14      438.58      6.86 o 
  -1   2   1       36.26       31.66      1.04 o 
   0   2   1      430.71      413.62      2.62 o 
   1   2   1     1447.15     1393.78      5.73 o 
   2   2   1      781.81      758.14      4.34 o 
   3   2   1      283.48      274.03      4.60 o 
   4   2   1      587.91      620.19      8.93 o 
   5   2   1      296.98      310.30      7.60 o 
   6   2   1       16.83       17.73      2.22 o 
   7   2   1       32.09       29.59      2.74 o 
   8   2   1       19.81       20.00      1.63 o 
   9   2   1       29.17       23.76      2.01 o 
  10   2   1       45.50       51.67      4.92 o 
  -8   3   1       39.59       36.84      2.84 o 
  -7   3   1       41.78       39.13      3.27 o 
  -6   3   1      232.25      225.03      7.26 o 
  -5   3   1       57.23       59.27      3.27 o 
  -4   3   1       98.15       92.46      3.99 o 
  -3   3   1      148.42      154.11      3.44 o 
  -2   3   1      606.53      619.40      9.44 o 
  -1   3   1      609.85      611.05      7.71 o 
   0   3   1      120.73      114.92      1.21 o 
   1   3   1      195.65      200.65      2.34 o 
   2   3   1      326.63      326.28      2.40 o 
   3   3   1     1228.36     1305.80     11.61 o 
   4   3   1     1208.32     1214.02     23.89 o 
   5   3   1      370.65      379.00      3.53 o 
   6   3   1      118.26      128.72      2.98 o 
   7   3   1       69.16       65.11      2.89 o 
   8   3   1        3.57        3.56      0.77 o 
   9   3   1        0.49        1.12      0.68 o 
  10   3   1       27.90       30.12      4.49 o 
  -7   4   1       28.26       25.85      2.96 o 
  -6   4   1       90.42       91.16      4.57 o 
  -5   4   1      116.43      112.95      4.57 o 
  -4   4   1       36.67       35.87      2.48 o 
  -3   4   1      160.69      159.37      5.51 o 
  -2   4   1       30.04       33.15      2.46 o 
  -1   4   1      227.41      222.95      3.35 o 
   0   4   1        0.08        0.90      0.27 o 
   1   4   1      185.55      202.77      2.29 o 
   2   4   1      110.21      103.39      1.22 o 
   3   4   1      182.28      183.39      3.33 o 
   4   4   1      203.28      209.55     11.52 o 
   5   4   1       20.53       22.24      1.62 o 
   6   4   1      224.37      224.06      3.46 o 
   7   4   1      269.48      269.43      5.22 o 
   8   4   1       16.94       16.33      1.82 o 
   9   4   1       16.92       14.00      1.73 o 
  10   4   1       40.85       42.21      3.08 o 
  -7   5   1       13.03       14.78      2.96 o 
  -6   5   1       11.92       11.85      1.91 o 
  -5   5   1       33.02       36.87      2.97 o 
  -4   5   1       95.19       91.63      3.85 o 
  -3   5   1      154.16      143.01      4.32 o 
  -2   5   1       23.27       23.22      1.82 o 
  -1   5   1      152.70      141.69      2.64 o 
   0   5   1      179.77      192.56      2.70 o 
   1   5   1      843.44      881.68      6.27 o 
   2   5   1      318.23      314.27      4.51 o 
   3   5   1      304.94      324.57      3.58 o 
   4   5   1       72.30       81.51      6.32 o 
   5   5   1       27.93       28.53      1.87 o 
   6   5   1       57.71       64.38      3.97 o 
   7   5   1      272.35      262.69      9.20 o 
   8   5   1        2.09        2.31      1.28 o 
   9   5   1       43.29       42.69      2.75 o 
  10   5   1       45.04       44.53      3.15 o 
  -6   6   1       30.32       32.88      8.41 o 
  -5   6   1        4.52        3.71      1.11 o 
  -4   6   1       11.42       13.91      1.99 o 
  -3   6   1      277.44      279.09      7.55 o 
  -2   6   1      129.27      132.88      4.18 o 
  -1   6   1      257.72      244.33      6.72 o 
   0   6   1      128.94      124.48      3.78 o 
   1   6   1       23.21       22.31      1.00 o 
   2   6   1       14.48       14.90      0.78 o 
   3   6   1      121.47      114.53      2.08 o 
   4   6   1      145.45      152.40      2.90 o 
   5   6   1      166.21      174.43      4.78 o 
   6   6   1      165.65      160.19      4.79 o 
   7   6   1       17.10       17.37      1.62 o 
   8   6   1       47.64       46.74      2.79 o 
   9   6   1       41.10       43.24      3.11 o 
  10   6   1       43.50       46.56      2.99 o 
  -5   7   1        1.48        1.82      1.58 o 
  -4   7   1       67.19       63.14     16.23 o 
  -3   7   1       24.65       27.10      2.13 o 
  -2   7   1      164.51      166.92      4.18 o 
  -1   7   1      258.77      255.27      7.81 o 
   0   7   1       33.42       32.40      1.86 o 
   1   7   1      123.74      127.21      3.89 o 
   2   7   1       48.08       53.10      1.64 o 
   3   7   1       17.07       13.34      1.07 o 
   4   7   1      248.57      259.79      5.55 o 
   5   7   1        2.27        1.55      0.77 o 
   6   7   1       56.97       55.97      3.03 o 
   7   7   1       67.98       64.26      3.13 o 
   8   7   1        0.69        1.69      1.11 o 
   9   7   1       61.20       62.15      3.17 o 
  10   7   1       12.67       12.68      1.94 o 
  -3   8   1       30.70       32.60      6.74 o 
  -2   8   1       43.71       35.98      9.01 o 
  -1   8   1      107.33      109.08     19.18 o 
   0   8   1       27.03       22.69      5.79 o 
   1   8   1        1.73        2.41      0.70 o 
   2   8   1       93.11       98.94      2.98 o 
   3   8   1       49.56       45.52      1.62 o 
   4   8   1        8.54        7.18      1.79 o 
   5   8   1       48.64       48.74      2.42 o 
   6   8   1        7.28        5.65      1.30 o 
   7   8   1       39.61       37.95      2.30 o 
   8   8   1       36.27       36.97      2.46 o 
   9   8   1       59.56       70.60      6.73 o 
  -2   9   1        0.32        0.75      1.53 o 
  -1   9   1       18.40       17.63      8.49 o 
   0   9   1       34.55       33.22      7.58 o 
   1   9   1       29.85       27.87      7.01 o 
   2   9   1        5.80        4.69      2.29 o 
   3   9   1        7.49        6.12      1.08 o 
   4   9   1        0.52        0.67      0.99 o 
   5   9   1       10.72        8.12      1.24 o 
   6   9   1       90.84       93.76      3.14 o 
   7   9   1       70.27       67.10      4.25 o 
   8   9   1       42.12       34.15      2.49 o 
   9   9   1       30.88       25.01      2.52 o 
   0  10   1       68.44       69.16      6.47 o 
   1  10   1       24.32       22.88      2.70 o 
   3  10   1       31.35       28.28      2.93 o 
   4  10   1       78.52       86.13      4.74 o 
   5  10   1       12.01       12.72      6.56 o 
   6  10   1       25.30       18.36      6.71 o 
   7  10   1        0.13        0.52      1.24 o 
  -6 -10   2       19.23       19.10      6.22 o 
  -5 -10   2       21.44       17.31      6.27 o 
  -4 -10   2       23.49       23.42      3.39 o 
  -3 -10   2       13.64       16.42      3.05 o 
  -8  -9   2       41.95       42.31      4.96 o 
  -7  -9   2        1.47        1.66      2.06 o 
  -6  -9   2      109.74      129.58      7.66 o 
  -5  -9   2      184.56      190.38      7.18 o 
  -4  -9   2       13.24       11.33      3.24 o 
  -3  -9   2       39.21       39.44      3.68 o 
  -2  -9   2        3.46        3.73      1.46 o 
  -1  -9   2       22.82       25.11      3.05 o 
   0  -9   2       42.08       41.44     10.34 o 
   1  -9   2        6.77        6.61      3.70 o 
  -9  -8   2       38.76       38.79      3.60 o 
  -8  -8   2        9.65       10.19      1.42 o 
  -7  -8   2       12.07       11.61      2.40 o 
  -6  -8   2        3.27        2.72      1.78 o 
  -5  -8   2       82.41       91.98      5.26 o 
  -4  -8   2       62.16       65.03      2.92 o 
  -3  -8   2      470.83      506.73      6.75 o 
  -2  -8   2       11.06       12.04      1.52 o 
  -1  -8   2       18.06       14.43      2.41 o 
   0  -8   2       62.55       63.20      4.23 o 
   1  -8   2       16.34       15.71      3.38 o 
   2  -8   2       21.76       22.31      4.63 o 
   3  -8   2       72.88       80.21      7.73 o 
  -9  -7   2       35.94       34.60      2.58 o 
  -8  -7   2       14.89       13.98      1.75 o 
  -7  -7   2       87.77       89.24      6.56 o 
  -6  -7   2       77.66       71.18      4.48 o 
  -5  -7   2       73.77       68.83      1.88 o 
  -4  -7   2       45.63       49.22      1.88 o 
  -3  -7   2      201.49      204.00     11.17 o 
  -2  -7   2       11.22        8.33      1.29 o 
  -1  -7   2      201.78      205.22     10.22 o 
   0  -7   2      147.90      156.90      7.82 o 
   1  -7   2       26.87       22.99      2.76 o 
   2  -7   2        7.07        5.96      2.30 o 
   3  -7   2       48.62       49.26      5.01 o 
   4  -7   2        2.37        1.06      1.03 o 
 -10  -6   2        4.75        4.66      2.04 o 
  -9  -6   2       16.53       12.48      1.71 o 
  -8  -6   2       42.13       43.09      2.64 o 
  -7  -6   2       34.23       39.36      2.23 o 
  -6  -6   2      144.13      144.10      6.05 o 
  -5  -6   2      120.83      118.15      4.74 o 
  -4  -6   2       81.51       76.61      1.51 o 
  -3  -6   2       93.03       84.81      1.81 o 
  -2  -6   2        9.43       10.06      0.36 o 
  -1  -6   2      146.39      139.98      4.66 o 
   0  -6   2       14.49       12.30      1.85 o 
   1  -6   2       84.28       86.18      4.63 o 
   2  -6   2       24.80       21.22      2.47 o 
   3  -6   2       22.22       24.01      3.05 o 
   4  -6   2       14.06       15.49      3.15 o 
   5  -6   2       17.37       13.40      6.58 o 
 -10  -5   2       65.89       68.08      3.51 o 
  -9  -5   2       49.27       49.36      2.88 o 
  -8  -5   2       50.80       55.00      2.85 o 
  -7  -5   2       64.58       60.59      2.71 o 
  -6  -5   2       22.87       24.00      0.95 o 
  -5  -5   2       18.09       18.76      0.77 o 
  -4  -5   2      200.52      197.88      3.22 o 
  -3  -5   2       30.72       28.74      1.02 o 
  -2  -5   2      162.10      175.72      2.27 o 
  -1  -5   2       49.39       49.89      2.29 o 
   0  -5   2       19.56       19.10      2.06 o 
   1  -5   2      172.42      165.65      3.87 o 
   2  -5   2      381.07      365.26      9.35 o 
   3  -5   2       33.43       30.06      1.81 o 
   4  -5   2       36.13       37.39      2.04 o 
   5  -5   2       53.86       60.60      5.27 o 
   6  -5   2        5.52        3.61      2.44 o 
 -10  -4   2       33.77       40.70      5.30 o 
  -9  -4   2       13.59       13.90      1.75 o 
  -8  -4   2       19.59       20.81      1.90 o 
  -7  -4   2       55.37       49.71      2.51 o 
  -6  -4   2       18.93       14.96      1.20 o 
  -5  -4   2      111.15      123.41      2.91 o 
  -4  -4   2       61.27       59.73      1.59 o 
  -3  -4   2      775.07      776.89      5.54 o 
  -2  -4   2       79.75       73.20      1.59 o 
  -1  -4   2       44.30       42.51      2.54 o 
   0  -4   2      282.47      297.72      5.10 o 
   1  -4   2       17.78       15.69      0.61 o 
   2  -4   2       66.93       68.65      1.92 o 
   3  -4   2       89.73       86.40      2.49 o 
   4  -4   2        5.39        5.39      1.10 o 
   5  -4   2       58.75       55.62      2.53 o 
   6  -4   2        3.32        3.37      1.06 o 
   7  -4   2        0.49        2.02      1.25 o 
 -10  -3   2       38.97       42.29      3.07 o 
  -9  -3   2        1.98        2.17      1.29 o 
  -8  -3   2      117.37      123.31      6.33 o 
  -7  -3   2      102.27       95.21      3.42 o 
  -6  -3   2       90.58       80.24      4.68 o 
  -5  -3   2       44.54       45.17      1.63 o 
  -4  -3   2      235.17      230.95      3.35 o 
  -3  -3   2       87.56       99.12      2.08 o 
  -2  -3   2      151.61      147.94      2.10 o 
  -1  -3   2       20.64       16.33      0.41 o 
   0  -3   2     1192.90     1218.25     58.57 o 
   1  -3   2       18.40       16.37      0.65 o 
   2  -3   2      137.80      143.96      2.73 o 
   3  -3   2        0.64        1.66      0.73 o 
   4  -3   2      260.92      266.68      7.48 o 
   5  -3   2       48.49       49.85      3.21 o 
   6  -3   2        3.38        3.14      1.22 o 
   7  -3   2       26.77       25.10      2.65 o 
   8  -3   2       24.46       30.01      3.77 o 
 -10  -2   2       30.17       31.63      2.72 o 
  -9  -2   2       34.36       35.30      1.89 o 
  -8  -2   2       39.14       43.21      2.05 o 
  -7  -2   2        1.85        3.09      1.07 o 
  -6  -2   2       60.76       61.22      2.13 o 
  -5  -2   2      373.56      367.11      3.84 o 
  -4  -2   2       68.31       67.22      1.78 o 
  -3  -2   2      694.38      725.64      6.06 o 
  -2  -2   2      375.09      380.25      3.44 o 
  -1  -2   2      209.01      191.13      1.78 o 
   0  -2   2      248.88      245.07      3.15 o 
   1  -2   2      607.93      661.68      5.50 o 
   2  -2   2      397.48      398.26      4.99 o 
   3  -2   2      269.92      262.09      3.76 o 
   4  -2   2       39.92       35.97      1.99 o 
   5  -2   2      753.23      739.36     18.18 o 
   6  -2   2       19.69       21.24      1.80 o 
   7  -2   2       37.26       36.41      2.73 o 
   8  -2   2       61.25       62.10     10.68 o 
 -10  -1   2        9.83        9.15      1.31 o 
  -9  -1   2       11.79       12.90      1.38 o 
  -8  -1   2       19.75       19.24      1.84 o 
  -7  -1   2      132.27      140.15      4.67 o 
  -6  -1   2      561.39      564.28     18.20 o 
  -5  -1   2       12.62       10.07      0.96 o 
  -4  -1   2      703.24      720.03      7.40 o 
  -3  -1   2      259.42      276.67      4.02 o 
  -2  -1   2     1872.30     1868.40      9.38 o 
  -1  -1   2      243.91      217.95      2.70 o 
   0  -1   2      179.78      175.24      2.41 o 
   1  -1   2       62.74       72.79      0.91 o 
   2  -1   2     1076.18     1082.41     14.11 o 
   3  -1   2       61.96       69.01      2.15 o 
   4  -1   2      234.52      255.32      4.60 o 
   5  -1   2      412.39      413.21      9.19 o 
   6  -1   2       28.69       25.89      1.87 o 
   7  -1   2       68.97       74.17      3.51 o 
   8  -1   2       42.55       49.28      6.07 o 
   9  -1   2       10.42       11.66      2.39 o 
 -10   0   2        0.84        1.76      1.05 o 
  -9   0   2       20.94       19.35      2.09 o 
  -8   0   2       58.63       56.50      2.77 o 
  -7   0   2       32.60       31.43      2.25 o 
  -6   0   2       11.48        8.75      1.16 o 
  -5   0   2       54.67       56.95      3.22 o 
  -4   0   2       23.27       24.01      1.51 o 
  -3   0   2      231.82      230.76      3.23 o 
  -2   0   2      471.70      457.65      5.07 o 
  -1   0   2     3615.34     3526.31     24.70 o 
   0   0   2      225.47      204.42      3.30 o 
   1   0   2      848.86      791.58      6.77 o 
   2   0   2       74.68       67.17      1.10 o 
   3   0   2      946.02      934.08      8.62 o 
   4   0   2      140.71      145.21      6.86 o 
   5   0   2      210.37      219.40      4.88 o 
   6   0   2       61.35       64.99      3.41 o 
   7   0   2      154.91      145.26      4.27 o 
   8   0   2      118.69      118.90      4.12 o 
   9   0   2       26.22       23.08      3.22 o 
  -9   1   2       19.52       17.51      2.01 o 
  -8   1   2       80.77       70.27      3.09 o 
  -7   1   2       41.32       39.73      2.39 o 
  -6   1   2        0.75        0.69      1.33 o 
  -5   1   2       29.00       31.79      2.01 o 
  -4   1   2      488.85      493.20     10.23 o 
  -3   1   2      381.91      389.78      8.82 o 
  -2   1   2      585.55      586.69      4.76 o 
  -1   1   2      238.70      229.38      3.15 o 
   0   1   2     4578.25     4455.42     48.35 o 
   1   1   2      468.38      450.54      3.03 o 
   2   1   2     2214.18     2228.66     19.84 o 
   3   1   2      125.22      114.55      3.50 o 
   4   1   2      475.75      507.04      6.30 o 
   5   1   2      100.29      102.36      3.80 o 
   6   1   2      116.47      106.72      3.52 o 
   7   1   2      146.01      142.04      6.13 o 
   8   1   2       61.18       54.79      3.70 o 
   9   1   2        4.59        4.28      1.52 o 
  10   1   2       26.55       27.83      2.74 o 
  -9   2   2      116.57      120.27      7.12 o 
  -8   2   2       76.00       76.06      4.35 o 
  -7   2   2       56.29       46.87      4.65 o 
  -6   2   2      264.32      269.99     10.81 o 
  -5   2   2       85.44       77.99      3.33 o 
  -4   2   2      101.82       96.66      3.02 o 
  -3   2   2       55.19       50.18      2.31 o 
  -2   2   2       37.22       38.73      1.23 o 
  -1   2   2      300.67      285.19      4.21 o 
   0   2   2      130.79      135.17      1.20 o 
   1   2   2     1973.43     1993.64      8.27 o 
   2   2   2     1748.46     1809.59     18.19 o 
   3   2   2      225.30      224.38      3.60 o 
   4   2   2        6.50        6.63      0.56 o 
   5   2   2      148.96      144.35      4.38 o 
   6   2   2       86.05       81.78      3.09 o 
   7   2   2      128.94      130.53      5.85 o 
   8   2   2       60.57       46.45      3.10 o 
   9   2   2        4.68        4.64      1.25 o 
  10   2   2       49.63       51.25      4.55 o 
  -8   3   2      122.91      117.25      7.14 o 
  -7   3   2       26.24       23.82      2.05 o 
  -6   3   2       53.25       51.63      2.88 o 
  -5   3   2        2.19        2.30      0.96 o 
  -4   3   2      102.44      106.81      3.60 o 
  -3   3   2      200.80      197.20      4.26 o 
  -2   3   2      215.16      211.46      4.25 o 
  -1   3   2      280.90      285.65      3.82 o 
   0   3   2      100.91       95.39      1.16 o 
   1   3   2      108.27      111.51      1.03 o 
   2   3   2     1878.32     1936.18     15.65 o 
   3   3   2      517.88      553.63      5.09 o 
   4   3   2      450.97      479.52      5.94 o 
   5   3   2      113.76      115.17      3.06 o 
   6   3   2      113.74      113.52      3.30 o 
   7   3   2      132.16      128.81      6.06 o 
   8   3   2        5.47        3.50      1.03 o 
   9   3   2        6.88        8.03      1.57 o 
  10   3   2       15.52       15.27      2.04 o 
  -7   4   2        4.72        2.79      1.19 o 
  -6   4   2       19.39       18.42      1.90 o 
  -5   4   2      356.85      348.40     10.68 o 
  -4   4   2      272.15      276.66      7.96 o 
  -3   4   2      121.65      121.18      4.28 o 
  -2   4   2       48.96       52.94      3.08 o 
  -1   4   2      197.98      219.32      4.37 o 
   0   4   2      667.61      659.28      8.27 o 
   1   4   2      570.83      580.37      4.99 o 
   2   4   2      222.87      235.80      2.17 o 
   3   4   2      448.02      437.17      3.96 o 
   4   4   2       44.32       48.29      2.22 o 
   5   4   2      243.46      236.58      6.06 o 
   6   4   2      152.34      153.69      3.83 o 
   7   4   2      113.54      114.76      2.94 o 
   8   4   2       78.18       75.17      2.49 o 
   9   4   2       19.38       22.79      2.13 o 
  10   4   2       14.64       13.51      1.95 o 
  -7   5   2        0.92        0.29      0.82 o 
  -6   5   2       19.82       22.35      2.15 o 
  -5   5   2       30.84       32.04      2.19 o 
  -4   5   2       88.91       86.55      7.29 o 
  -3   5   2       83.79       89.51      4.35 o 
  -2   5   2       27.77       30.45      2.35 o 
  -1   5   2      286.51      285.50     10.35 o 
   0   5   2       56.40       60.74      2.60 o 
   1   5   2       29.28       28.00      0.90 o 
   2   5   2        5.72        3.22      0.35 o 
   3   5   2       67.59       70.83      1.70 o 
   4   5   2       88.38       84.93      2.73 o 
   5   5   2      204.89      191.94      5.04 o 
   6   5   2       40.18       41.18      2.38 o 
   7   5   2      281.67      288.92     10.17 o 
   8   5   2       21.16       18.86      2.78 o 
   9   5   2      130.61      128.43      4.30 o 
  10   5   2       35.64       49.87      3.49 o 
  -6   6   2        6.18        6.05      1.48 o 
  -5   6   2       14.01       10.87      1.48 o 
  -4   6   2       53.47       58.31      3.42 o 
  -3   6   2      306.43      306.79     11.99 o 
  -2   6   2       51.72       50.66      2.65 o 
  -1   6   2      135.34      144.27      4.56 o 
   0   6   2      132.57      134.49      5.43 o 
   1   6   2       23.25       16.71      1.81 o 
   2   6   2      313.25      304.81      6.91 o 
   3   6   2      118.83      126.77      2.22 o 
   4   6   2      111.42      106.47      5.37 o 
   5   6   2       62.19       63.65      2.78 o 
   6   6   2      157.87      153.13      4.61 o 
   7   6   2       83.82       78.84      7.89 o 
   8   6   2       31.15       33.51      2.26 o 
   9   6   2       33.63       37.61      3.94 o 
  10   6   2       45.65       49.23      3.02 o 
  -5   7   2       14.78       14.32      3.01 o 
  -4   7   2       58.61       60.94      3.00 o 
  -3   7   2        2.15        2.72      1.02 o 
  -2   7   2      184.14      176.23      5.76 o 
  -1   7   2       11.54       14.74      3.14 o 
   0   7   2       65.86       65.82      2.79 o 
   1   7   2      140.20      141.54      4.31 o 
   2   7   2       84.22       78.67      1.80 o 
   3   7   2       18.87       18.22      1.08 o 
   4   7   2      126.02      119.23      2.90 o 
   5   7   2      183.86      184.62      5.03 o 
   6   7   2       45.79       42.86      2.49 o 
   7   7   2       24.48       24.97      1.83 o 
   8   7   2       52.30       55.64      2.86 o 
   9   7   2       46.74       45.69      2.72 o 
  10   7   2       24.88       27.72      2.85 o 
  -4   8   2       64.97       70.04      7.02 o 
  -2   8   2      117.49      119.17      6.04 o 
  -1   8   2       17.20       16.42      2.37 o 
   0   8   2       16.54       17.04      2.44 o 
   1   8   2      136.71      132.77      4.48 o 
   2   8   2       77.85       74.34      2.44 o 
   3   8   2       64.70       59.39      2.26 o 
   4   8   2        4.42        4.95      0.93 o 
   5   8   2       67.99       64.91      2.89 o 
   6   8   2       49.59       51.15      2.39 o 
   7   8   2       99.01      105.03      4.42 o 
   8   8   2       50.45       47.62      3.18 o 
   9   8   2        4.98        8.06      1.48 o 
  -2   9   2       30.47       34.59      3.78 o 
  -1   9   2        7.94        4.73      1.95 o 
   0   9   2       59.98       54.17      3.73 o 
   1   9   2       98.42       89.32      4.44 o 
   3   9   2        2.80        2.33      1.13 o 
   4   9   2        1.88        1.53      0.69 o 
   5   9   2        8.43        7.44      1.37 o 
   6   9   2        1.10        1.28      1.15 o 
   7   9   2        8.34        9.82      1.43 o 
   8   9   2       86.83       93.11      4.19 o 
   9   9   2        7.52        4.64      1.08 o 
   0  10   2       34.89       35.52      3.70 o 
   1  10   2       10.87       11.79      2.05 o 
   4  10   2       83.27       88.96      4.65 o 
   5  10   2       28.99       22.83      8.89 o 
   6  10   2       16.96       13.59      5.72 o 
   8  10   2       34.74       38.47      4.49 o 
   4  11   2       23.91       18.35      2.95 o 
   5  11   2       59.10       64.82      6.01 o 
  -7  -9   3       70.12       74.36      7.07 o 
  -6  -9   3       34.41       39.42      9.69 o 
  -5  -9   3       54.54       40.75     11.99 o 
  -4  -9   3       22.78       18.28      7.51 o 
  -3  -9   3        7.26        5.36      1.85 o 
  -2  -9   3        1.32        1.56      1.11 o 
  -1  -9   3        8.41        8.67      2.35 o 
   0  -9   3       30.88       41.19      4.92 o 
  -8  -8   3        5.20        5.33      1.76 o 
  -7  -8   3       38.11       38.61      3.82 o 
  -6  -8   3       28.49       26.93      3.17 o 
  -4  -8   3       13.91       14.29      1.61 o 
  -3  -8   3       40.34       42.51      2.84 o 
  -2  -8   3        1.64        2.78      1.08 o 
  -1  -8   3       27.79       27.36      2.98 o 
   0  -8   3        2.88        4.65      1.70 o 
   1  -8   3       39.71       38.39      3.93 o 
   2  -8   3       14.72       14.10      2.78 o 
  -9  -7   3       12.68       13.58      1.82 o 
  -8  -7   3        6.46        7.33      1.32 o 
  -7  -7   3       36.18       34.43      2.46 o 
  -6  -7   3       22.59       21.81      2.59 o 
  -5  -7   3        6.12        4.46      0.62 o 
  -4  -7   3      173.18      176.91      5.87 o 
  -3  -7   3        7.26        6.84      1.13 o 
  -2  -7   3       88.23       93.04      4.59 o 
  -1  -7   3      299.43      302.09      7.69 o 
   0  -7   3      104.49      102.67      4.97 o 
   1  -7   3        3.79        2.20      1.35 o 
   2  -7   3       48.79       48.71      4.03 o 
   3  -7   3       22.73       22.04      3.32 o 
   4  -7   3        1.25        2.04      2.56 o 
 -10  -6   3       29.47       27.61      4.50 o 
  -9  -6   3       38.74       41.56      2.87 o 
  -8  -6   3       33.97       34.07      2.34 o 
  -7  -6   3       88.22       88.55      3.26 o 
  -6  -6   3       80.35       77.58      3.41 o 
  -5  -6   3       51.65       49.66      1.94 o 
  -4  -6   3       12.85       13.34      0.89 o 
  -3  -6   3       32.26       32.88      1.32 o 
  -2  -6   3      366.40      352.45      9.53 o 
  -1  -6   3      131.27      130.24      4.17 o 
   0  -6   3       76.98       71.23      4.00 o 
   1  -6   3       16.70       17.23      2.28 o 
   2  -6   3        1.70        2.03      1.95 o 
   3  -6   3        1.37        1.25      1.44 o 
   4  -6   3       11.13       10.99      2.65 o 
   5  -6   3       22.12       21.38      3.69 o 
 -10  -5   3       37.43       42.10      2.95 o 
  -9  -5   3       16.54       12.77      1.67 o 
  -8  -5   3       18.40       20.44      2.13 o 
  -7  -5   3       73.67       69.56      5.49 o 
  -6  -5   3       79.72       77.12      1.82 o 
  -5  -5   3       55.69       57.99      1.27 o 
  -4  -5   3      296.82      298.92      4.66 o 
  -3  -5   3       16.88       16.78      0.73 o 
  -2  -5   3      116.77      116.85      3.56 o 
  -1  -5   3      198.82      192.57      5.41 o 
   0  -5   3      142.45      134.71      5.76 o 
   1  -5   3       84.01       77.76      3.99 o 
   2  -5   3      247.11      245.15      6.82 o 
   3  -5   3       21.29       21.66      2.65 o 
   4  -5   3        0.45        1.29      1.41 o 
   5  -5   3       10.68        8.87      2.57 o 
   6  -5   3       16.34       15.75      4.91 o 
 -10  -4   3       24.86       29.79      2.59 o 
  -9  -4   3        9.75        8.91      1.42 o 
  -8  -4   3       19.63       13.98      1.70 o 
  -7  -4   3       74.43       76.67      2.15 o 
  -5  -4   3       59.95       56.44      1.56 o 
  -4  -4   3       74.58       76.09      1.89 o 
  -3  -4   3      233.68      233.39      3.18 o 
  -2  -4   3       84.81       75.72      1.82 o 
  -1  -4   3      225.92      229.43      6.72 o 
   0  -4   3      232.71      240.49      5.15 o 
   1  -4   3       36.20       34.90      2.86 o 
   2  -4   3       66.83       66.12      1.88 o 
   3  -4   3      149.69      139.87      3.95 o 
   4  -4   3       40.30       36.76      1.84 o 
   5  -4   3       33.45       29.30      1.89 o 
   6  -4   3       21.84       22.31      1.77 o 
   7  -4   3        3.36        3.24      2.04 o 
 -10  -3   3        5.91        6.04      1.72 o 
  -9  -3   3       44.32       48.71      4.30 o 
  -8  -3   3       10.35        7.96      1.25 o 
  -7  -3   3       63.31       63.55      2.03 o 
  -6  -3   3       44.41       48.76      1.89 o 
  -5  -3   3       52.65       55.34      1.59 o 
  -4  -3   3       25.90       23.47      0.94 o 
  -3  -3   3        8.83        6.40      0.46 o 
  -2  -3   3      423.53      436.20      4.67 o 
  -1  -3   3      515.21      536.21      9.69 o 
   0  -3   3      194.67      190.17      3.99 o 
   1  -3   3       12.76       12.32      0.52 o 
   2  -3   3       99.96       98.79      3.79 o 
   3  -3   3        0.89        0.44      0.45 o 
   4  -3   3      487.92      483.96     12.38 o 
   5  -3   3       26.39       25.88      2.27 o 
   6  -3   3       21.07       21.61      1.86 o 
   7  -3   3        1.03        1.27      1.03 o 
 -10  -2   3       48.73       47.11      4.12 o 
  -9  -2   3       21.02       26.30      1.64 o 
  -8  -2   3       30.49       31.74      1.87 o 
  -7  -2   3      152.51      138.53      4.72 o 
  -6  -2   3      254.87      271.12      6.26 o 
  -5  -2   3      141.43      152.87      3.04 o 
  -4  -2   3      176.59      182.58      3.77 o 
  -3  -2   3      146.65      150.02      3.00 o 
  -2  -2   3       74.82       78.86      1.19 o 
  -1  -2   3      489.97      488.10      4.29 o 
   0  -2   3      424.32      433.72      3.47 o 
   1  -2   3      570.15      605.94      6.66 o 
   2  -2   3       38.97       36.07      1.28 o 
   3  -2   3       92.36       86.84      1.97 o 
   4  -2   3       76.61       79.31      4.67 o 
   5  -2   3      242.94      236.08      6.21 o 
   6  -2   3       61.83       65.37      3.10 o 
   7  -2   3       14.56       14.32      1.73 o 
   8  -2   3        2.26        1.74      1.06 o 
 -10  -1   3        8.63        8.87      1.30 o 
  -9  -1   3       11.35       12.74      1.32 o 
  -8  -1   3       81.45       79.32      2.56 o 
  -7  -1   3       19.10       20.65      1.51 o 
  -6  -1   3      313.92      310.41      8.85 o 
  -5  -1   3      152.79      147.12      4.82 o 
  -4  -1   3      269.24      299.35      4.40 o 
  -3  -1   3      256.11      248.15      3.84 o 
  -2  -1   3     1239.82     1288.98      6.58 o 
  -1  -1   3      411.15      385.74      2.41 o 
   0  -1   3       94.43       89.80      1.29 o 
   1  -1   3      225.60      236.17      3.29 o 
   2  -1   3        4.86        6.72      0.55 o 
   3  -1   3      117.22      117.90      3.27 o 
   4  -1   3       27.40       25.37      1.63 o 
   5  -1   3      200.07      202.54      5.48 o 
   6  -1   3       83.18       84.05      3.12 o 
   7  -1   3       12.95       12.41      1.53 o 
   8  -1   3      107.73      110.34      6.50 o 
   9  -1   3        8.99        8.63      1.72 o 
  -9   0   3       10.40        9.28      1.54 o 
  -8   0   3       13.50        9.68      1.60 o 
  -7   0   3      110.54      115.12      3.75 o 
  -6   0   3        4.84        7.20      1.27 o 
  -5   0   3      140.22      144.46      3.73 o 
  -4   0   3      130.24      139.92      4.76 o 
  -3   0   3      117.57      114.70      2.14 o 
  -2   0   3      445.15      425.46      3.52 o 
  -1   0   3      571.22      525.96      3.82 o 
   0   0   3       99.43       96.47      1.09 o 
   1   0   3     1093.62     1048.25      5.92 o 
   2   0   3      591.02      607.15      5.83 o 
   3   0   3      168.10      176.33      4.53 o 
   4   0   3      301.82      291.46      4.87 o 
   5   0   3      245.81      241.29      9.71 o 
   6   0   3      127.19      138.52      4.79 o 
   7   0   3      100.60       92.06      7.39 o 
   8   0   3       54.15       51.27      3.76 o 
   9   0   3        5.14        6.02      1.65 o 
  -9   1   3        8.30        8.43      1.74 o 
  -8   1   3       12.80       14.26      1.67 o 
  -7   1   3       79.20       88.41      3.89 o 
  -6   1   3      132.34      131.94      5.40 o 
  -5   1   3      142.69      148.78      4.38 o 
  -4   1   3      413.82      427.86      6.48 o 
  -3   1   3       68.21       80.80      6.81 o 
  -2   1   3       63.37       53.23      1.20 o 
  -1   1   3      348.68      356.62      3.04 o 
   0   1   3      297.09      287.76      1.64 o 
   1   1   3      351.72      320.57      3.97 o 
   2   1   3      521.62      517.25      4.12 o 
   3   1   3      278.99      263.70      3.57 o 
   4   1   3       53.74       57.67      2.44 o 
   5   1   3      428.33      435.60      7.91 o 
   6   1   3       35.88       34.18      2.12 o 
   7   1   3      133.83      131.51      3.98 o 
   8   1   3      151.12      152.49      7.51 o 
   9   1   3        8.58        5.43      1.42 o 
  10   1   3       67.04       66.63      6.60 o 
  -9   2   3       25.57       27.04      2.76 o 
  -8   2   3        8.98        5.96      1.30 o 
  -7   2   3       40.91       35.71      3.57 o 
  -6   2   3       31.38       29.67      2.19 o 
  -5   2   3       33.69       33.75      2.14 o 
  -4   2   3      289.10      295.24      5.97 o 
  -3   2   3      390.49      387.08     10.05 o 
  -2   2   3      245.88      243.61      9.66 o 
  -1   2   3     1671.38     1674.28     16.63 o 
   0   2   3     1967.95     1973.31     19.63 o 
   1   2   3     1177.32     1203.86      5.63 o 
   2   2   3      354.97      351.01      2.99 o 
   3   2   3      361.38      372.46      5.35 o 
   4   2   3      174.91      165.20      4.25 o 
   5   2   3       35.25       35.19      1.86 o 
   6   2   3       98.51       96.67      3.19 o 
   7   2   3      209.54      193.02      5.35 o 
   8   2   3       51.05       50.93      3.67 o 
   9   2   3       37.42       34.04      5.60 o 
  10   2   3       50.26       43.91      4.08 o 
  -8   3   3        1.13        1.67      1.15 o 
  -7   3   3       69.90       78.01      3.41 o 
  -6   3   3        5.47        3.25      1.18 o 
  -5   3   3       58.37       56.66      3.61 o 
  -4   3   3      131.99      135.57      5.93 o 
  -3   3   3      107.98      109.15     11.25 o 
  -2   3   3      356.02      361.09      6.27 o 
  -1   3   3      745.02      805.95     13.79 o 
   0   3   3      140.13      157.18      1.83 o 
   1   3   3     1191.52     1212.52      8.60 o 
   2   3   3     1383.75     1481.25     17.60 o 
   3   3   3      123.44      117.91      1.94 o 
   4   3   3      456.11      463.42      6.21 o 
   5   3   3      171.37      168.56      3.57 o 
   6   3   3       74.14       77.27      2.33 o 
   7   3   3      100.91      102.69      5.28 o 
   8   3   3        0.15        0.68      0.72 o 
   9   3   3       29.06       32.66      3.73 o 
  10   3   3        6.30        7.50      2.51 o 
  -7   4   3        2.38        2.21      1.12 o 
  -6   4   3       18.62       17.00      1.78 o 
  -5   4   3      215.37      209.75      7.19 o 
  -4   4   3      309.36      306.88      8.62 o 
  -3   4   3      100.12       97.49      3.50 o 
  -2   4   3       76.02       78.76      3.05 o 
  -1   4   3        3.54        4.04      0.55 o 
   0   4   3      280.81      303.65      7.15 o 
   1   4   3        0.18        0.58      0.19 o 
   2   4   3      147.66      133.26      2.61 o 
   3   4   3      194.19      213.61      3.53 o 
   4   4   3      147.51      160.02      2.09 o 
   5   4   3      531.38      553.70      6.27 o 
   6   4   3      212.82      219.94      3.61 o 
   7   4   3       64.09       67.45      2.18 o 
   8   4   3       88.61       82.25      3.75 o 
   9   4   3       56.31       55.97      3.09 o 
  10   4   3       30.81       32.64      2.75 o 
  -7   5   3        4.32        3.73      1.06 o 
  -6   5   3        2.22        2.22      1.61 o 
  -5   5   3       22.67       21.28      1.91 o 
  -4   5   3       82.58       81.47      3.63 o 
  -3   5   3       60.07       60.41      2.51 o 
  -2   5   3       62.67       63.13      4.35 o 
  -1   5   3       21.51       25.06      1.69 o 
   0   5   3       47.68       40.73      2.08 o 
   1   5   3      280.88      278.50      7.47 o 
   2   5   3       15.53       19.15      0.73 o 
   3   5   3      134.67      136.44      1.68 o 
   4   5   3     1214.20     1273.18     15.19 o 
   5   5   3      282.36      286.93      6.79 o 
   6   5   3      104.94      101.39      5.92 o 
   7   5   3       49.03       49.69      2.89 o 
   8   5   3        0.25        1.28      1.22 o 
   9   5   3       95.64       97.51      3.94 o 
  10   5   3       18.00       22.22      2.35 o 
  -6   6   3       14.94       13.86      1.84 o 
  -5   6   3        3.93        4.52      1.71 o 
  -4   6   3       47.98       44.83      2.54 o 
  -3   6   3       27.38       28.39      1.99 o 
  -2   6   3      242.77      254.96      6.58 o 
  -1   6   3      129.37      119.92      4.10 o 
   0   6   3      111.90      106.40      4.49 o 
   1   6   3       51.04       48.18      2.07 o 
   2   6   3      109.88      105.77      2.45 o 
   3   6   3       29.42       28.31      1.20 o 
   4   6   3       16.75       15.57      0.56 o 
   5   6   3      101.50       95.79      3.25 o 
   6   6   3       24.42       25.71      1.72 o 
   7   6   3      166.87      166.55      5.93 o 
   8   6   3        9.39        8.23      1.49 o 
   9   6   3        1.35        2.15      1.56 o 
  10   6   3        4.09        3.74      1.36 o 
  -5   7   3       66.91       72.10      4.72 o 
  -4   7   3        3.87        3.77      1.22 o 
  -3   7   3      104.17      101.46      4.33 o 
  -2   7   3       97.33       93.61      4.06 o 
  -1   7   3       33.88       30.58      1.91 o 
   0   7   3       53.60       56.56      3.02 o 
   1   7   3      432.84      413.97     10.47 o 
   2   7   3       15.88       15.24      0.93 o 
   3   7   3      305.80      308.28      8.66 o 
   4   7   3       51.02       51.12      1.65 o 
   5   7   3      255.91      253.42     13.71 o 
   6   7   3      151.11      149.56      4.10 o 
   7   7   3       91.08       88.62      3.75 o 
   8   7   3       28.27       26.69      2.05 o 
   9   7   3       15.78       14.28      1.89 o 
  10   7   3       19.21       18.95      2.23 o 
  -3   8   3       25.49       32.88      4.18 o 
  -2   8   3       67.01       68.44      2.92 o 
  -1   8   3       22.77       22.57      2.52 o 
   0   8   3       49.84       52.86      3.42 o 
   1   8   3      178.74      168.12      5.47 o 
   2   8   3       63.53       58.80      2.03 o 
   3   8   3       16.91       15.99      1.29 o 
   4   8   3       78.92       77.66      3.24 o 
   5   8   3        5.89        7.53      1.05 o 
   6   8   3        1.02        0.98      1.27 o 
   7   8   3        2.14        1.68      1.14 o 
   8   8   3       31.15       31.64      3.32 o 
   9   8   3       16.00       14.64      3.27 o 
  -2   9   3       82.38       84.48      5.14 o 
  -1   9   3       13.64       12.13      2.15 o 
   0   9   3        0.74        1.91      1.55 o 
   1   9   3       10.73       11.06      1.71 o 
   2   9   3       32.38       33.90      1.82 o 
   3   9   3      113.27      117.15      8.28 o 
   4   9   3       30.72       27.94      2.26 o 
   5   9   3       17.01       13.86      1.87 o 
   6   9   3       99.74       95.86      3.27 o 
   7   9   3       19.02       15.64      1.67 o 
   8   9   3       14.66       17.01      1.86 o 
   9   9   3       28.64       29.67      5.73 o 
   0  10   3       25.74       21.79      2.73 o 
   1  10   3        1.66        2.17      1.50 o 
   4  10   3       12.97       15.83      2.46 o 
   5  10   3        4.69        5.11      2.08 o 
   6  10   3       46.44       46.07      5.55 o 
   7  10   3        2.29        2.76      1.00 o 
   8  10   3       22.33       19.91      2.18 o 
   5  11   3       37.50       32.72      3.95 o 
  -6  -9   4       23.58       19.20      9.26 o 
  -5  -9   4        6.19        7.51      4.20 o 
  -4  -9   4       21.67       15.08      8.02 o 
  -3  -9   4        2.14        1.57      1.85 o 
  -2  -9   4       36.80       38.42      3.55 o 
  -1  -9   4        0.74        1.15      1.26 o 
  -8  -8   4       39.69       43.27      5.07 o 
  -7  -8   4        6.06        6.76      2.46 o 
  -6  -8   4       29.00       30.01      3.41 o 
  -5  -8   4        4.68        5.70      2.44 o 
  -4  -8   4       69.43       70.76      4.66 o 
  -3  -8   4       54.98       53.97      3.26 o 
  -2  -8   4       11.26       10.42      1.51 o 
  -1  -8   4       13.84       12.58      2.27 o 
   0  -8   4      118.76      130.14      7.60 o 
   1  -8   4      108.91      128.24      6.52 o 
  -9  -7   4       22.61       18.25      2.14 o 
  -8  -7   4        5.89        4.40      1.26 o 
  -7  -7   4       39.66       41.92      3.83 o 
  -6  -7   4       54.45       56.61      4.23 o 
  -5  -7   4       39.02       41.13      2.08 o 
  -4  -7   4       11.39       13.02      1.59 o 
  -3  -7   4        5.35        4.11      1.06 o 
  -2  -7   4       66.17       66.14      2.84 o 
  -1  -7   4       21.93       21.24      2.59 o 
   0  -7   4       36.58       41.53      3.55 o 
   1  -7   4       12.47       12.12      2.33 o 
   2  -7   4       14.83       13.17      2.87 o 
   3  -7   4       51.65       56.01      4.81 o 
  -9  -6   4       59.56       57.31      3.15 o 
  -8  -6   4       50.91       61.14      3.02 o 
  -7  -6   4       69.81       73.59      3.22 o 
  -6  -6   4       90.35       96.45      3.44 o 
  -5  -6   4       58.84       52.88      1.63 o 
  -4  -6   4       97.59       94.84      2.14 o 
  -3  -6   4      353.42      369.48      7.09 o 
  -2  -6   4      463.74      461.28     11.56 o 
  -1  -6   4      165.96      176.86      4.80 o 
   0  -6   4       50.15       47.74      3.34 o 
   1  -6   4      169.31      169.00      8.49 o 
   2  -6   4       95.08      105.84      5.85 o 
   3  -6   4       25.76       30.49      3.39 o 
   4  -6   4       22.10       23.84      3.52 o 
 -10  -5   4       49.19       46.45      3.78 o 
  -9  -5   4        1.69        1.13      1.06 o 
  -8  -5   4        2.70        1.94      1.12 o 
  -7  -5   4       17.99       19.35      1.82 o 
  -6  -5   4       74.67       63.04      5.08 o 
  -5  -5   4      396.52      404.65      7.27 o 
  -4  -5   4       11.71       11.10      0.75 o 
  -3  -5   4       65.68       67.65      1.69 o 
  -2  -5   4      291.60      295.42     12.43 o 
  -1  -5   4       50.00       54.15      5.69 o 
   0  -5   4       11.08       12.88      2.18 o 
   1  -5   4        4.92        8.61      1.69 o 
   2  -5   4       40.59       41.37      3.36 o 
   3  -5   4       24.66       20.19      2.55 o 
   4  -5   4       50.04       52.92      4.71 o 
   5  -5   4       51.55       49.27      4.78 o 
 -10  -4   4       51.93       57.13      6.40 o 
  -9  -4   4       35.64       34.97      2.44 o 
  -8  -4   4       97.95      105.57      4.12 o 
  -7  -4   4       65.29       62.32      2.66 o 
  -6  -4   4       55.41       54.50      1.73 o 
  -5  -4   4      167.30      148.25      5.77 o 
  -4  -4   4       11.29       10.14      0.83 o 
  -3  -4   4       87.84       87.61      1.97 o 
  -2  -4   4      343.56      355.74      4.06 o 
  -1  -4   4      277.27      273.16     11.70 o 
   0  -4   4      199.54      204.90      5.41 o 
   1  -4   4      128.20      125.16      5.76 o 
   2  -4   4      559.68      550.71     15.89 o 
   3  -4   4      255.96      253.52      5.03 o 
   4  -4   4       69.84       72.69      3.02 o 
   5  -4   4      116.46      113.43      5.95 o 
   6  -4   4        5.61        8.59      2.20 o 
 -10  -3   4       20.23       20.20      3.60 o 
  -9  -3   4       15.22       14.72      1.89 o 
  -8  -3   4       71.89       71.68      2.30 o 
  -7  -3   4       20.17       18.95      1.18 o 
  -6  -3   4       21.28       20.71      1.26 o 
  -5  -3   4        6.56        5.55      0.86 o 
  -4  -3   4      177.66      161.72      3.03 o 
  -3  -3   4      222.98      219.53      2.65 o 
  -2  -3   4      202.87      202.09      4.69 o 
  -1  -3   4       53.60       52.40      1.63 o 
   0  -3   4      129.92      127.44      3.56 o 
   1  -3   4        1.68        1.75      0.38 o 
   2  -3   4       51.81       50.49      1.50 o 
   3  -3   4       40.62       37.02      2.02 o 
   4  -3   4        6.81        6.22      1.03 o 
   5  -3   4        9.57        8.18      1.18 o 
   6  -3   4      129.26      130.34      3.93 o 
   7  -3   4        9.35       10.04      2.07 o 
 -10  -2   4       16.57       15.69      2.18 o 
  -9  -2   4      102.25      111.55      3.09 o 
  -8  -2   4       24.49       23.51      1.56 o 
  -7  -2   4       67.24       65.98      2.17 o 
  -6  -2   4      135.79      136.54      3.78 o 
  -5  -2   4       14.83       15.33      1.17 o 
  -4  -2   4       42.33       44.13      1.72 o 
  -3  -2   4       50.16       54.31      1.60 o 
  -2  -2   4       68.92       64.41      1.71 o 
  -1  -2   4       72.41       87.73      2.49 o 
   0  -2   4     1186.77     1204.73     12.35 o 
   1  -2   4       15.55       15.49      0.96 o 
   2  -2   4       96.95       97.04      2.69 o 
   3  -2   4      105.22      104.66      2.46 o 
   4  -2   4      827.39      852.73     17.81 o 
   5  -2   4       14.22       12.29      1.29 o 
   6  -2   4        1.74        2.32      0.90 o 
   7  -2   4       11.95       10.36      1.43 o 
   8  -2   4        9.64        7.57      1.86 o 
 -10  -1   4       11.89       12.84      1.49 o 
  -9  -1   4        3.46        3.81      1.39 o 
  -8  -1   4        3.75        3.76      0.84 o 
  -7  -1   4      161.45      154.95      3.53 o 
  -6  -1   4       81.88       82.47      2.31 o 
  -5  -1   4       96.28       96.48      2.75 o 
  -4  -1   4      104.17      105.01      3.10 o 
  -3  -1   4      180.45      201.03      3.24 o 
  -2  -1   4      288.54      289.88      3.05 o 
  -1  -1   4       98.16      106.08      1.32 o 
   0  -1   4       11.85       12.53      0.53 o 
   1  -1   4     1847.28     1931.47     37.55 o 
   2  -1   4      241.40      253.93      3.59 o 
   3  -1   4       43.22       49.89      2.25 o 
   4  -1   4      102.22       96.72      3.53 o 
   5  -1   4      670.59      693.77     17.15 o 
   6  -1   4       25.84       27.83      1.95 o 
   7  -1   4       17.51       18.93      1.79 o 
   8  -1   4       77.73       79.00      3.40 o 
  -9   0   4       57.82       59.99      2.86 o 
  -8   0   4        1.86        2.80      0.96 o 
  -7   0   4       90.61       92.17      3.27 o 
  -6   0   4      114.29      111.25      3.36 o 
  -5   0   4      125.85      129.74      3.25 o 
  -4   0   4      448.80      445.31      5.35 o 
  -3   0   4      733.14      723.20      8.65 o 
  -2   0   4      244.24      249.35      4.34 o 
  -1   0   4       54.25       54.09      0.88 o 
   0   0   4      309.86      312.25      3.95 o 
   1   0   4       11.73       13.24      0.67 o 
   2   0   4       24.29       26.21      0.95 o 
   3   0   4       25.75       24.08      1.47 o 
   4   0   4       43.28       43.07      2.07 o 
   5   0   4      201.40      196.06      5.26 o 
   6   0   4       30.91       32.96      2.29 o 
   7   0   4       43.05       39.16      2.35 o 
   8   0   4       98.98       97.35      3.70 o 
   9   0   4       26.61       27.82      3.52 o 
  -9   1   4       24.09       22.67      2.79 o 
  -8   1   4       35.59       34.93      2.44 o 
  -7   1   4       25.73       29.13      3.76 o 
  -6   1   4       80.44       78.83      2.89 o 
  -5   1   4       49.48       52.82      2.61 o 
  -4   1   4      325.89      316.64      6.20 o 
  -3   1   4      392.94      420.80      7.07 o 
  -2   1   4      616.09      682.55     11.25 o 
  -1   1   4      962.55     1009.99     17.97 o 
   0   1   4      183.90      187.82      1.61 o 
   1   1   4        1.84        2.03      0.61 o 
   2   1   4      107.89      105.43      2.04 o 
   3   1   4      172.81      184.21      7.65 o 
   4   1   4      338.31      354.94      5.50 o 
   5   1   4       68.80       79.17      3.09 o 
   6   1   4        8.48        8.62      1.22 o 
   7   1   4      268.87      269.54      8.50 o 
   8   1   4       17.36       16.58      2.77 o 
   9   1   4        7.87        8.93      1.89 o 
  -9   2   4        9.16        9.78      1.86 o 
  -8   2   4       27.32       24.98      3.39 o 
  -7   2   4       44.31       42.70      2.62 o 
  -6   2   4       24.83       24.14      1.89 o 
  -5   2   4        4.34        3.18      0.83 o 
  -4   2   4      436.85      429.08      9.48 o 
  -3   2   4      133.91      129.97      5.33 o 
  -2   2   4      135.87      139.83      9.66 o 
  -1   2   4      355.32      363.08      5.77 o 
   0   2   4      163.17      173.45      2.43 o 
   1   2   4      158.08      162.00      1.77 o 
   2   2   4      360.06      357.99      5.53 o 
   3   2   4        4.05        5.40      0.56 o 
   4   2   4       77.75       79.78      2.41 o 
   5   2   4      167.33      165.12      4.50 o 
   6   2   4       33.27       27.32      3.08 o 
   7   2   4      157.94      155.66      5.85 o 
   8   2   4       43.14       43.40      2.33 o 
   9   2   4        5.40        4.19      1.48 o 
  10   2   4       84.23       98.78      8.84 o 
  -8   3   4       15.33       12.69      1.86 o 
  -7   3   4       12.14       13.31      1.74 o 
  -6   3   4       42.17       47.86      2.86 o 
  -5   3   4       29.13       22.51      1.83 o 
  -4   3   4      134.57      140.57      4.45 o 
  -3   3   4      130.15      127.15      7.33 o 
  -2   3   4       37.17       33.48      1.80 o 
  -1   3   4      994.01     1054.54     46.81 o 
   0   3   4      747.84      847.84      8.97 o 
   1   3   4      373.02      352.12      4.43 o 
   2   3   4      922.95      944.32      8.46 o 
   3   3   4       13.93       15.04      0.68 o 
   4   3   4       25.36       26.34      1.13 o 
   5   3   4       88.60       89.50      1.99 o 
   6   3   4       57.37       61.92      2.65 o 
   7   3   4        0.97        1.54      0.84 o 
   8   3   4       19.87       20.29      1.67 o 
   9   3   4      106.26      115.84      6.13 o 
  10   3   4       62.16       62.19      5.14 o 
  -7   4   4       33.38       35.64      2.68 o 
  -6   4   4       16.95       14.05      1.61 o 
  -5   4   4       74.18       70.91      3.41 o 
  -4   4   4       11.97        9.99      1.98 o 
  -3   4   4       71.27       66.87      3.00 o 
  -2   4   4      541.25      583.88      9.86 o 
  -1   4   4        7.18        9.33      1.00 o 
   0   4   4       71.35       70.61      2.10 o 
   1   4   4       19.12       19.49      0.84 o 
   2   4   4      375.71      397.97      4.25 o 
   3   4   4      615.67      631.08      6.33 o 
   4   4   4      255.14      256.07      3.26 o 
   5   4   4      218.63      219.76      4.21 o 
   6   4   4       35.68       36.51      1.75 o 
   7   4   4       19.18       21.22      1.28 o 
   8   4   4       15.34       17.15      1.79 o 
   9   4   4       23.88       25.55      2.24 o 
  10   4   4       39.66       44.64      3.16 o 
  -7   5   4        8.57        7.11      1.52 o 
  -6   5   4       83.61       88.61      3.70 o 
  -5   5   4       73.70       55.61      6.74 o 
  -4   5   4      181.85      189.39      6.55 o 
  -3   5   4       60.57       59.51      3.63 o 
  -2   5   4      467.71      458.40     24.58 o 
  -1   5   4      235.31      243.17      5.98 o 
   0   5   4      118.72      115.23      2.93 o 
   1   5   4      133.36      136.57      2.34 o 
   2   5   4       82.64       90.25      1.93 o 
   3   5   4       10.26       10.71      0.61 o 
   4   5   4      254.41      263.65      3.53 o 
   5   5   4       48.79       47.97      1.23 o 
   6   5   4      161.67      167.82      3.26 o 
   7   5   4        3.20        3.21      1.03 o 
   8   5   4       14.95       14.63      1.75 o 
   9   5   4        2.23        2.90      1.17 o 
  10   5   4       28.49       32.46      4.70 o 
  -6   6   4      104.06      100.41     10.50 o 
  -5   6   4       22.52       26.55      2.08 o 
  -4   6   4       53.79       52.54      2.77 o 
  -3   6   4       21.24       19.18      1.82 o 
  -2   6   4       76.85       74.31      2.85 o 
  -1   6   4       20.41       21.12      1.69 o 
   0   6   4        0.49        0.73      0.82 o 
   1   6   4      298.38      300.48      7.62 o 
   2   6   4       70.19       68.34      1.70 o 
   3   6   4      131.08      137.70      2.44 o 
   4   6   4      270.44      265.58      4.07 o 
   5   6   4      137.72      133.74      3.10 o 
   6   6   4      345.86      335.76      8.05 o 
   7   6   4      293.47      279.43      8.77 o 
   8   6   4       50.30       53.07      2.78 o 
   9   6   4        8.79        8.56      1.37 o 
  10   6   4        5.92        5.36      1.95 o 
  -5   7   4        7.44        6.48      1.51 o 
  -4   7   4       13.42       15.51      1.83 o 
  -3   7   4       37.29       31.18      2.23 o 
  -2   7   4       61.17       64.58      3.18 o 
  -1   7   4      157.29      152.64      5.42 o 
   0   7   4      100.27      100.25      3.43 o 
   1   7   4      624.98      609.50     28.41 o 
   2   7   4       25.65       27.20      1.50 o 
   3   7   4        1.93        1.30      0.51 o 
   4   7   4      173.70      173.94      3.51 o 
   5   7   4       82.82       82.43      5.89 o 
   6   7   4       30.39       30.99      1.82 o 
   7   7   4       91.87       87.89      4.19 o 
   8   7   4       43.33       40.07      2.63 o 
   9   7   4       29.59       23.91      2.16 o 
  10   7   4       43.89       44.26      3.63 o 
  -4   8   4       33.09       43.19      5.02 o 
  -3   8   4       40.12       41.84      3.82 o 
  -2   8   4        9.94        9.22      2.16 o 
  -1   8   4       36.76       38.51      3.37 o 
   0   8   4       66.66       64.84      3.06 o 
   1   8   4       12.07        9.90      1.50 o 
   2   8   4      290.23      292.46      8.59 o 
   3   8   4      216.58      217.19      5.39 o 
   4   8   4       90.98       83.83      3.97 o 
   5   8   4        7.38        8.00      1.01 o 
   6   8   4       36.49       36.62      2.01 o 
   7   8   4        5.08        4.25      1.04 o 
   8   8   4       19.44       17.25      1.73 o 
   9   8   4      127.53      131.80      4.73 o 
  -2   9   4      110.17      112.85      6.04 o 
  -1   9   4       11.43       12.91      2.06 o 
   0   9   4       24.58       24.42      1.82 o 
   1   9   4        6.85        6.28      1.25 o 
   2   9   4       80.62       75.12      2.67 o 
   3   9   4      106.00      109.82      4.94 o 
   4   9   4        8.01       11.12      1.81 o 
   5   9   4        8.68        7.28      1.41 o 
   6   9   4       13.68       13.41      1.54 o 
   7   9   4        7.14        6.47      1.11 o 
   8   9   4        9.26        6.18      1.28 o 
   9   9   4       13.76       16.24      2.06 o 
   0  10   4        1.75        2.03      1.44 o 
   1  10   4       26.14       26.47      2.81 o 
   4  10   4       32.34       29.31      1.89 o 
   5  10   4       21.83       22.15      2.31 o 
   6  10   4       62.53       59.52      4.25 o 
   7  10   4       22.88       20.77      2.51 o 
  -4  -9   5        2.72        3.18      1.68 o 
  -3  -9   5       13.76       13.23      2.80 o 
  -7  -8   5       15.24        9.56      2.38 o 
  -6  -8   5      101.95      124.97      6.53 o 
  -5  -8   5       22.46       22.54      8.86 o 
  -4  -8   5       11.86       13.45      4.24 o 
  -3  -8   5        0.68        1.08      0.86 o 
  -2  -8   5       31.02       30.72      2.29 o 
  -1  -8   5        1.82        2.36      1.37 o 
   0  -8   5       11.13       17.97      3.21 o 
   1  -8   5       57.81       60.80      6.19 o 
  -8  -7   5       10.09       10.81      2.81 o 
  -7  -7   5       43.59       47.17      4.52 o 
  -6  -7   5       14.54       14.59      2.43 o 
  -5  -7   5       50.26       42.81      3.68 o 
  -4  -7   5        4.23        4.18      1.16 o 
  -3  -7   5       31.44       25.46      2.34 o 
  -2  -7   5       68.47       70.40      9.32 o 
  -1  -7   5        5.79        5.00      1.96 o 
   0  -7   5       13.78       15.12      2.47 o 
   1  -7   5       24.95       27.46      3.34 o 
   2  -7   5      101.91      112.36      6.33 o 
  -9  -6   5       11.47       12.29      1.73 o 
  -8  -6   5       20.95       19.75      1.98 o 
  -7  -6   5       23.68       20.57      1.82 o 
  -6  -6   5        8.22       11.50      1.27 o 
  -5  -6   5       73.52       77.67      2.67 o 
  -4  -6   5      190.70      195.97      6.19 o 
  -3  -6   5      162.82      165.96      6.57 o 
  -2  -6   5      162.43      164.52      5.83 o 
  -1  -6   5       41.00       42.44      2.50 o 
   0  -6   5       19.49       20.69      2.56 o 
   1  -6   5       66.59       65.32      4.44 o 
   2  -6   5       31.15       27.00      3.39 o 
   3  -6   5        2.18        2.74      1.80 o 
   4  -6   5       68.58       79.47      7.65 o 
  -9  -5   5      127.58      141.05      4.62 o 
  -8  -5   5        7.60        9.22      1.56 o 
  -7  -5   5      111.40      108.92      3.86 o 
  -6  -5   5        9.09        7.48      0.84 o 
  -5  -5   5       94.91       95.12      2.38 o 
  -4  -5   5      177.04      176.57      3.79 o 
  -3  -5   5       63.16       62.29      1.73 o 
  -2  -5   5      139.88      139.49      4.33 o 
  -1  -5   5      289.54      299.74      8.55 o 
   0  -5   5      236.86      239.67      7.94 o 
   1  -5   5      286.94      286.18     12.88 o 
   2  -5   5       54.23       58.60      4.19 o 
   3  -5   5       34.32       35.62      3.57 o 
   4  -5   5        8.23        7.18      2.08 o 
   5  -5   5      132.14      155.59      7.53 o 
  -9  -4   5       11.23       10.65      1.58 o 
  -8  -4   5        4.04        3.62      1.15 o 
  -7  -4   5       54.11       51.36      1.88 o 
  -6  -4   5       94.01       87.95      2.92 o 
  -5  -4   5      183.16      176.30      3.92 o 
  -4  -4   5       40.05       39.55      1.49 o 
  -3  -4   5       96.09       99.56      2.47 o 
  -2  -4   5      801.59      808.21     11.06 o 
  -1  -4   5       51.15       54.32      3.36 o 
   0  -4   5        5.27        5.59      1.03 o 
   1  -4   5        9.17        9.50      2.03 o 
   2  -4   5       80.49       66.78      1.76 o 
   3  -4   5        8.00        7.70      1.86 o 
   4  -4   5       25.33       23.49      3.14 o 
   5  -4   5       17.34       20.12      3.19 o 
   6  -4   5       15.85       11.74      2.62 o 
 -10  -3   5       13.02       11.86      2.23 o 
  -9  -3   5       65.53       61.56      3.56 o 
  -8  -3   5        9.44        9.19      1.11 o 
  -7  -3   5       69.39       61.85      2.43 o 
  -6  -3   5       67.18       68.45      2.15 o 
  -5  -3   5       21.96       26.18      1.33 o 
  -4  -3   5       62.07       58.35      2.04 o 
  -3  -3   5       46.75       50.00      1.51 o 
  -2  -3   5       23.24       24.53      1.09 o 
  -1  -3   5      341.95      348.64      4.06 o 
   0  -3   5       28.79       26.12      0.77 o 
   1  -3   5      426.02      418.65      8.45 o 
   2  -3   5      475.40      481.18     10.07 o 
   3  -3   5       56.61       55.34      1.92 o 
   4  -3   5      166.73      173.94      5.78 o 
   5  -3   5       31.37       32.01      1.89 o 
   6  -3   5       32.16       29.05      3.27 o 
   7  -3   5       21.63       20.31      3.36 o 
  -9  -2   5       59.79       59.98      2.56 o 
  -8  -2   5        2.64        1.84      1.22 o 
  -7  -2   5       15.13       13.73      1.24 o 
  -6  -2   5      181.31      181.88      4.20 o 
  -5  -2   5       35.47       38.10      1.72 o 
  -4  -2   5       84.23       75.63      2.41 o 
  -3  -2   5       78.02       71.41      2.34 o 
  -2  -2   5      189.47      196.22      2.45 o 
  -1  -2   5       20.41       21.08      1.31 o 
   0  -2   5      115.94      117.70      2.97 o 
   1  -2   5       24.04       23.61      1.27 o 
   2  -2   5      192.61      177.90      6.24 o 
   3  -2   5      113.20      109.91      3.37 o 
   4  -2   5      119.69      113.34      6.15 o 
   5  -2   5        8.32        7.85      1.19 o 
   6  -2   5       30.24       28.68      2.07 o 
   7  -2   5        8.18        6.51      2.13 o 
   8  -2   5       44.39       38.50      4.37 o 
  -9  -1   5       16.20       14.82      1.45 o 
  -8  -1   5       39.11       36.91      1.90 o 
  -7  -1   5       74.91       67.28      2.63 o 
  -6  -1   5       26.55       23.43      1.41 o 
  -5  -1   5      106.48      107.19      4.05 o 
  -4  -1   5       44.72       53.60      1.98 o 
  -3  -1   5      216.83      234.84      4.67 o 
  -2  -1   5      794.96      849.66      8.50 o 
  -1  -1   5      251.09      279.88      3.02 o 
   0  -1   5      917.36      997.90     10.00 o 
   1  -1   5     1062.65     1067.50     24.73 o 
   2  -1   5       45.62       45.50      1.59 o 
   3  -1   5       21.49       21.96      1.50 o 
   4  -1   5       15.95       14.21      1.43 o 
   5  -1   5      177.36      167.89      4.92 o 
   6  -1   5        6.22        5.90      1.19 o 
   7  -1   5       81.11       83.72      3.37 o 
   8  -1   5       10.83        9.39      1.62 o 
  -9   0   5        3.29        3.39      1.14 o 
  -8   0   5       23.18       22.46      1.74 o 
  -7   0   5       27.15       25.76      1.61 o 
  -6   0   5      158.37      152.01      3.83 o 
  -5   0   5      175.65      167.48      3.90 o 
  -4   0   5       37.49       36.23      1.62 o 
  -3   0   5       26.18       28.58      1.33 o 
  -2   0   5       73.90       82.48      2.12 o 
  -1   0   5      222.87      234.84      3.41 o 
   0   0   5      541.92      534.26      4.74 o 
   1   0   5      339.46      344.74      3.92 o 
   2   0   5      192.12      194.99      3.11 o 
   3   0   5       29.90       24.65      1.54 o 
   4   0   5      293.82      304.54      7.09 o 
   5   0   5      215.00      218.73      6.52 o 
   6   0   5      182.71      174.69      7.36 o 
   7   0   5       50.34       47.17      3.34 o 
   8   0   5        8.67        8.44      1.59 o 
   9   0   5       22.10       22.81      4.68 o 
  -9   1   5       71.19       72.91      4.01 o 
  -8   1   5       46.18       51.63      2.39 o 
  -7   1   5        9.59       11.92      1.35 o 
  -6   1   5       17.61       13.48      1.30 o 
  -5   1   5      310.07      313.60      6.25 o 
  -4   1   5       33.93       38.18      1.72 o 
  -3   1   5      124.57      127.57      2.89 o 
  -2   1   5      106.79      100.86      2.90 o 
  -1   1   5      372.89      414.58      6.00 o 
   0   1   5       24.45       22.03      0.98 o 
   1   1   5      263.22      284.74      5.57 o 
   2   1   5      384.17      382.01      4.98 o 
   3   1   5       22.52       26.14      1.58 o 
   4   1   5      146.34      147.27      4.61 o 
   5   1   5       30.88       30.91      1.92 o 
   6   1   5      249.53      236.28      6.26 o 
   7   1   5       17.42       17.22      1.63 o 
   8   1   5        5.24        3.59      1.12 o 
   9   1   5       31.99       28.78      3.24 o 
  -8   2   5      126.38      147.53      5.97 o 
  -7   2   5       24.46       23.68      2.09 o 
  -6   2   5       48.47       46.04      2.45 o 
  -5   2   5        4.64        4.11      1.13 o 
  -4   2   5      234.57      221.29      7.89 o 
  -3   2   5      118.31      131.35      5.22 o 
  -2   2   5       34.02       34.39      1.60 o 
  -1   2   5      171.15      185.13      2.85 o 
   0   2   5      659.50      717.04      7.69 o 
   1   2   5       75.79       83.11      3.39 o 
   2   2   5       57.96       52.29      2.20 o 
   3   2   5       26.12       31.74      2.51 o 
   4   2   5      134.95      132.42      3.33 o 
   5   2   5        7.99        6.24      1.03 o 
   6   2   5       24.46       21.81      2.18 o 
   7   2   5       60.89       61.20      2.55 o 
   8   2   5        9.16        7.54      1.29 o 
   9   2   5       16.91       14.14      1.72 o 
  -8   3   5       37.91       36.16      2.72 o 
  -7   3   5       11.84        9.44      1.63 o 
  -6   3   5       20.21       18.60      1.78 o 
  -5   3   5       35.82       33.46      2.42 o 
  -4   3   5       15.20       14.23      1.51 o 
  -3   3   5       12.75       10.32      1.20 o 
  -2   3   5       71.65       75.04      3.11 o 
  -1   3   5      716.34      749.01     22.93 o 
   0   3   5      235.56      252.43      4.49 o 
   1   3   5      103.76      105.63     11.70 o 
   2   3   5       42.72       43.03      1.21 o 
   3   3   5      255.13      256.79      3.37 o 
   4   3   5      131.65      134.29      3.30 o 
   5   3   5        9.70        7.46      0.94 o 
   6   3   5       74.31       72.17      2.41 o 
   7   3   5      126.76      117.49      4.43 o 
   8   3   5       63.79       65.06      2.82 o 
   9   3   5       21.94       24.68      3.45 o 
  10   3   5        3.68        3.58      2.00 o 
  -7   4   5        6.56        5.38      1.35 o 
  -6   4   5       26.53       24.99      2.09 o 
  -5   4   5       12.55       11.27      1.54 o 
  -4   4   5       25.77       26.18      2.22 o 
  -3   4   5      213.61      208.04      7.59 o 
  -2   4   5       57.69       65.26      3.51 o 
  -1   4   5       58.89       66.89      3.97 o 
   0   4   5       92.50      101.81      2.79 o 
   1   4   5     1288.92     1388.54     19.41 o 
   2   4   5      227.97      243.06      4.88 o 
   3   4   5      143.78      142.79      1.89 o 
   4   4   5        6.54        8.01      0.56 o 
   5   4   5      124.42      123.67      2.38 o 
   6   4   5       79.70       74.64      3.64 o 
   7   4   5        6.38        5.19      0.80 o 
   8   4   5       25.31       27.76      3.45 o 
   9   4   5       56.42       67.21      3.34 o 
  10   4   5       12.73       10.81      1.83 o 
  -6   5   5       17.34       18.41      3.11 o 
  -5   5   5       16.11       11.76      1.51 o 
  -4   5   5       33.55       28.97      2.02 o 
  -3   5   5       35.88       30.89      2.20 o 
  -2   5   5      310.37      322.73      8.91 o 
  -1   5   5       25.71       24.30      2.09 o 
   0   5   5      128.88      121.93      2.38 o 
   1   5   5       31.14       30.23      1.25 o 
   2   5   5      164.45      164.63      2.22 o 
   3   5   5      167.03      180.79      2.53 o 
   4   5   5      193.61      201.62      3.85 o 
   5   5   5      268.50      266.17      4.98 o 
   6   5   5        8.40        8.02      0.74 o 
   7   5   5       13.99       13.31      1.56 o 
   8   5   5       67.83       73.41      3.24 o 
   9   5   5       24.32       20.77      3.18 o 
  10   5   5       27.25       27.30      3.02 o 
  -6   6   5        4.86        5.52      2.05 o 
  -5   6   5        5.47        3.85      1.68 o 
  -4   6   5       80.30       80.27      5.34 o 
  -3   6   5      179.20      189.27      6.42 o 
  -2   6   5       67.95       70.31      2.86 o 
  -1   6   5      333.75      350.97      9.22 o 
   0   6   5      297.98      298.64     11.60 o 
   1   6   5       59.43       58.56      3.04 o 
   2   6   5      324.15      320.13      5.61 o 
   3   6   5      669.22      685.04     11.10 o 
   4   6   5      171.00      184.30      3.65 o 
   5   6   5      134.15      137.95      3.33 o 
   6   6   5      154.41      164.96      8.48 o 
   7   6   5       92.82       88.78      3.69 o 
   8   6   5       41.71       41.65      3.04 o 
   9   6   5        4.06        2.81      1.31 o 
  10   6   5       19.53       20.94      2.59 o 
  -5   7   5       41.48       44.49      3.55 o 
  -4   7   5       18.58       22.43      2.16 o 
  -3   7   5       35.53       36.43      2.33 o 
  -2   7   5       16.74       17.28      2.20 o 
  -1   7   5       52.68       58.26      2.54 o 
   0   7   5       98.28      104.88      3.53 o 
   1   7   5       28.35       30.64      1.76 o 
   2   7   5        2.77        2.38      0.69 o 
   3   7   5      158.05      152.82      3.38 o 
   4   7   5       17.70       16.49      1.20 o 
   5   7   5       33.15       28.62      1.80 o 
   6   7   5      126.86      131.87      5.64 o 
   7   7   5       10.13       10.11      1.39 o 
   8   7   5       35.28       32.33      2.26 o 
   9   7   5       41.68       43.47      2.86 o 
  -3   8   5       12.50       10.53      1.57 o 
  -2   8   5       14.06       13.19      2.07 o 
  -1   8   5       14.08       10.72      1.68 o 
   0   8   5      272.75      275.05     10.63 o 
   1   8   5       19.80       18.99      2.06 o 
   2   8   5       69.43       68.69      2.36 o 
   3   8   5       77.06       74.42      2.39 o 
   4   8   5       66.23       71.00      2.91 o 
   5   8   5       42.03       40.18      1.97 o 
   6   8   5       71.34       63.63      2.66 o 
   7   8   5       17.38       13.71      1.49 o 
   8   8   5       24.67       24.58      2.12 o 
   9   8   5        9.03        9.29      1.66 o 
  -2   9   5        6.80        7.43      1.79 o 
  -1   9   5       12.39       13.10      2.33 o 
   0   9   5        3.96        2.70      0.87 o 
   1   9   5       41.79       45.71      2.21 o 
   2   9   5       37.13       38.25      2.06 o 
   3   9   5       13.16        8.70      1.50 o 
   4   9   5       90.39       91.17      3.11 o 
   5   9   5       63.88       66.92      3.05 o 
   6   9   5       75.36       67.36      4.47 o 
   7   9   5       34.51       37.19      2.30 o 
   8   9   5       31.28       29.73      3.46 o 
   0  10   5       30.48       29.52      3.02 o 
   1  10   5        2.67        1.55      0.97 o 
   2  10   5       57.11       55.43      4.00 o 
   3  10   5       14.08       15.45      2.40 o 
   4  10   5       18.80       21.05      2.35 o 
   5  10   5        0.58        0.32      1.12 o 
   6  10   5        9.86        9.96      2.03 o 
   7  10   5       29.50       32.37      3.62 o 
  -6  -8   6       25.60       19.49     10.57 o 
  -5  -8   6        0.42        1.03      1.28 o 
  -4  -8   6       16.04       14.99      6.97 o 
  -3  -8   6       12.51       13.49      1.70 o 
  -2  -8   6       52.53       60.35      5.23 o 
  -1  -8   6      102.36      120.49      9.90 o 
  -7  -7   6       43.23       52.73      4.49 o 
  -6  -7   6       43.85       47.07      4.49 o 
  -5  -7   6       19.47       18.65      5.69 o 
  -4  -7   6       10.27        7.63      1.54 o 
  -3  -7   6        0.07        1.72      1.07 o 
  -2  -7   6       33.19       37.29      2.38 o 
  -1  -7   6       37.89       42.82      3.90 o 
   0  -7   6       67.04       74.17      5.45 o 
   1  -7   6       44.10       43.30      4.11 o 
   2  -7   6       44.59       55.81      6.01 o 
  -8  -6   6       17.09       16.85      2.85 o 
  -7  -6   6       25.61       20.77      2.96 o 
  -6  -6   6       19.30       18.69      2.74 o 
  -5  -6   6       17.02       17.92      1.55 o 
  -4  -6   6       15.72       17.50      2.11 o 
  -3  -6   6       42.35       46.58      4.47 o 
  -2  -6   6       58.75       61.89      3.61 o 
  -1  -6   6       27.54       25.09      1.99 o 
   0  -6   6       47.06       54.35      4.02 o 
   1  -6   6       23.99       22.76      3.08 o 
   2  -6   6       28.61       28.43      3.33 o 
   3  -6   6        7.77       10.08      2.83 o 
  -9  -5   6       26.47       30.34      4.02 o 
  -8  -5   6       29.32       30.73      4.43 o 
  -7  -5   6      106.29      100.89      3.50 o 
  -6  -5   6       40.59       43.78      1.82 o 
  -5  -5   6       17.66       16.14      1.13 o 
  -4  -5   6      245.08      247.55      6.13 o 
  -3  -5   6       50.94       49.71      5.00 o 
  -2  -5   6       88.52       88.55      3.18 o 
  -1  -5   6      194.87      196.47      6.71 o 
   0  -5   6       82.33       88.20      5.55 o 
   1  -5   6       16.01       19.68      2.72 o 
   2  -5   6        9.64       11.47      2.23 o 
   3  -5   6       48.61       45.59      3.93 o 
   4  -5   6       10.11        9.79      2.46 o 
  -9  -4   6        4.12        5.14      1.47 o 
  -8  -4   6       82.83       86.55      3.47 o 
  -7  -4   6       14.74       15.18      1.21 o 
  -6  -4   6        3.07        2.35      0.71 o 
  -5  -4   6      237.29      229.92      4.14 o 
  -4  -4   6       69.80       70.72      2.41 o 
  -3  -4   6       22.26       21.60      1.11 o 
  -2  -4   6      102.20       97.39      2.40 o 
  -1  -4   6      164.80      161.56      5.27 o 
   0  -4   6      306.54      316.49     11.08 o 
   1  -4   6       64.97       79.02      4.54 o 
   2  -4   6       59.11       57.94      4.03 o 
   3  -4   6       15.65       17.56      2.62 o 
   4  -4   6       39.30       42.03      3.83 o 
   5  -4   6      141.03      170.96      9.74 o 
  -9  -3   6       36.44       36.75      2.63 o 
  -8  -3   6        0.62        1.34      0.79 o 
  -7  -3   6       23.14       19.71      1.37 o 
  -6  -3   6       52.61       54.80      2.05 o 
  -5  -3   6      190.12      197.75      4.39 o 
  -4  -3   6       55.32       60.15      1.91 o 
  -3  -3   6      258.31      265.81      5.13 o 
  -2  -3   6      279.46      285.70      5.30 o 
  -1  -3   6       43.46       40.11      1.26 o 
   0  -3   6        5.84        6.21      0.80 o 
   1  -3   6       13.83       14.98      0.64 o 
   2  -3   6       42.51       32.22      1.71 o 
   3  -3   6       54.24       51.94      1.92 o 
   4  -3   6        5.08        2.59      1.58 o 
   5  -3   6       21.92       20.02      2.71 o 
   6  -3   6       65.06       71.07      5.53 o 
  -9  -2   6        2.04        2.46      0.90 o 
  -8  -2   6       30.65       29.07      1.71 o 
  -7  -2   6      112.93      115.36      2.90 o 
  -6  -2   6       26.33       27.67      1.66 o 
  -5  -2   6      276.57      278.33      6.35 o 
  -4  -2   6      195.05      196.67      4.24 o 
  -3  -2   6       38.18       39.76      1.60 o 
  -2  -2   6      361.78      395.49      6.72 o 
  -1  -2   6        5.50        5.51      0.69 o 
   0  -2   6       58.50       51.02      1.70 o 
   1  -2   6       62.49       62.13      2.33 o 
   2  -2   6       18.04       20.30      1.26 o 
   3  -2   6      142.38      147.10      7.77 o 
   4  -2   6      260.78      265.26      5.65 o 
   5  -2   6       86.69       82.90      3.62 o 
   6  -2   6       18.70       19.90      1.87 o 
   7  -2   6       19.67       19.68      3.52 o 
  -9  -1   6       16.37       15.03      1.49 o 
  -8  -1   6        3.43        3.96      0.98 o 
  -7  -1   6       63.39       72.10      2.41 o 
  -6  -1   6      119.78      124.85      3.13 o 
  -5  -1   6       16.64       17.98      1.26 o 
  -4  -1   6       52.81       54.41      2.02 o 
  -3  -1   6      126.62      130.95      2.74 o 
  -2  -1   6      221.54      231.67      3.37 o 
  -1  -1   6      194.91      194.51      2.49 o 
   0  -1   6       52.24       53.47      1.55 o 
   1  -1   6      176.84      178.78      3.06 o 
   2  -1   6      377.29      365.65      6.60 o 
   3  -1   6       46.49       44.73      2.19 o 
   4  -1   6      412.85      412.46     11.19 o 
   5  -1   6       33.85       32.15      3.36 o 
   6  -1   6       14.31       13.77      1.56 o 
   7  -1   6       33.33       35.76      2.35 o 
   8  -1   6        0.21        0.87      0.89 o 
  -9   0   6       46.77       45.89      2.41 o 
  -8   0   6       30.82       29.75      1.82 o 
  -7   0   6      187.86      181.73      3.72 o 
  -6   0   6      103.31       98.02      2.82 o 
  -5   0   6       34.64       35.28      1.68 o 
  -4   0   6       11.56        9.02      1.01 o 
  -3   0   6      179.67      208.94      3.67 o 
  -2   0   6      209.14      226.39      5.63 o 
  -1   0   6       84.54       95.84      2.39 o 
   0   0   6      440.31      432.46      9.22 o 
   1   0   6      443.10      451.65      5.57 o 
   2   0   6      173.49      173.25      3.55 o 
   3   0   6      281.09      297.95      6.87 o 
   4   0   6      180.30      182.03      5.02 o 
   5   0   6       28.95       22.32      1.95 o 
   6   0   6      171.10      173.42      5.88 o 
   7   0   6       61.29       59.08      3.07 o 
   8   0   6       11.72       13.29      1.87 o 
  -9   1   6        4.01        4.03      1.04 o 
  -8   1   6      162.59      172.31      4.02 o 
  -7   1   6       30.24       28.58      1.80 o 
  -6   1   6      105.34      104.52      3.52 o 
  -5   1   6      220.39      213.03      4.75 o 
  -4   1   6      187.36      191.15      4.23 o 
  -3   1   6       97.62       99.47      2.39 o 
  -2   1   6       73.46       78.89      2.46 o 
  -1   1   6       74.58       82.51      2.97 o 
   0   1   6      122.45      119.51      5.29 o 
   1   1   6       53.10       48.83      2.59 o 
   2   1   6       25.09       23.73      1.37 o 
   3   1   6      337.33      360.67      6.63 o 
   4   1   6       96.66       87.34      3.30 o 
   5   1   6       99.32       86.94      3.10 o 
   6   1   6       62.47       62.18      2.65 o 
   7   1   6       30.06       29.51      2.05 o 
   8   1   6        1.18        1.03      0.87 o 
   9   1   6       73.40       74.08      4.83 o 
  -8   2   6       63.73       70.98      2.88 o 
  -7   2   6       20.94       22.01      1.69 o 
  -6   2   6       41.94       45.10      2.20 o 
  -5   2   6      195.08      193.95      3.99 o 
  -4   2   6      332.48      335.45      6.49 o 
  -3   2   6       37.27       33.34      1.59 o 
  -2   2   6       29.35       21.38      2.46 o 
  -1   2   6       75.35       94.03      2.69 o 
   0   2   6       21.54       28.30      1.60 o 
   1   2   6       78.97       74.68      2.17 o 
   2   2   6       58.21       64.46      3.80 o 
   3   2   6      923.02      953.91     24.34 o 
   4   2   6      140.16      139.46      4.02 o 
   5   2   6      194.28      189.88      6.71 o 
   6   2   6       36.91       37.95      2.38 o 
   7   2   6       24.78       23.75      1.86 o 
   8   2   6      127.35      125.95      3.93 o 
   9   2   6        7.51        7.44      1.41 o 
  -8   3   6        5.90        3.10      1.74 o 
  -7   3   6        1.21        2.54      1.54 o 
  -6   3   6       45.20       51.01      2.92 o 
  -5   3   6        2.39        3.23      1.56 o 
  -4   3   6      189.14      187.94      5.49 o 
  -3   3   6       14.35       16.07      1.59 o 
  -2   3   6       21.59       26.15      1.30 o 
  -1   3   6       72.76       67.85      2.11 o 
   0   3   6       21.23       23.18      1.99 o 
   1   3   6      290.64      312.24      5.15 o 
   2   3   6      221.06      204.19      3.08 o 
   3   3   6      126.17      121.67      9.02 o 
   4   3   6       71.92       71.92      2.84 o 
   5   3   6        0.73        1.65      0.89 o 
   6   3   6       32.11       30.61      1.73 o 
   7   3   6        7.20        6.03      1.13 o 
   8   3   6        6.64        6.60      1.31 o 
   9   3   6       66.54       73.78      5.78 o 
  -7   4   6       13.83       17.81      2.01 o 
  -6   4   6       40.26       38.71      2.64 o 
  -5   4   6        3.81        5.95      1.42 o 
  -4   4   6       33.49       35.60      2.48 o 
  -3   4   6      229.18      237.14     10.09 o 
  -2   4   6       14.21       14.57      1.50 o 
  -1   4   6      115.42      110.65      3.85 o 
   0   4   6       93.08      112.58      1.48 o 
   1   4   6      124.44      134.01      6.88 o 
   2   4   6        2.21        2.81      0.86 o 
   3   4   6       56.46       55.39      1.69 o 
   4   4   6       86.37       92.78      2.76 o 
   5   4   6       77.26       80.94      2.11 o 
   6   4   6       48.74       48.44      2.02 o 
   7   4   6       34.23       30.55      1.77 o 
   8   4   6       16.82       23.59      3.23 o 
   9   4   6       19.29       23.51      3.51 o 
  -6   5   6       24.33       26.49      2.45 o 
  -5   5   6        4.22        4.34      1.36 o 
  -4   5   6      101.65      113.07      3.80 o 
  -3   5   6       45.05       39.54      3.18 o 
  -2   5   6      237.69      251.73      6.70 o 
  -1   5   6       38.84       34.95      2.40 o 
   0   5   6      129.79      133.56      2.83 o 
   1   5   6      137.61      137.52      7.69 o 
   2   5   6      270.25      293.49      6.71 o 
   3   5   6      115.19      125.97      3.08 o 
   4   5   6       32.20       29.06      1.95 o 
   5   5   6      127.32      129.64      3.32 o 
   6   5   6      134.37      140.03      2.84 o 
   7   5   6       20.55       16.62      2.45 o 
   8   5   6        9.08        7.38      1.56 o 
   9   5   6        0.98        1.22      1.09 o 
  10   5   6        2.40        3.75      1.64 o 
  -5   6   6       49.71       56.10      3.49 o 
  -4   6   6       12.50       10.71      1.53 o 
  -3   6   6       20.84       22.13      1.91 o 
  -2   6   6      101.74      108.50      4.43 o 
  -1   6   6      220.82      221.45      6.04 o 
   0   6   6       85.41       93.28      5.08 o 
   1   6   6        1.64        1.65      0.38 o 
   2   6   6      163.95      169.84      4.61 o 
   3   6   6      228.77      211.74      4.68 o 
   4   6   6       14.75       17.26      0.89 o 
   5   6   6       17.83       15.67      0.88 o 
   6   6   6      195.08      208.46      6.72 o 
   7   6   6       78.57       85.40      3.05 o 
   8   6   6       10.88        9.02      1.35 o 
   9   6   6       19.76       22.61      2.05 o 
  -4   7   6       32.38       36.67      2.73 o 
  -3   7   6       22.63       23.72      2.07 o 
  -2   7   6       33.35       36.83      2.50 o 
  -1   7   6      163.09      168.77      5.73 o 
   0   7   6       33.96       35.23      2.69 o 
   1   7   6       38.72       31.83      2.04 o 
   2   7   6       57.37       53.99      2.12 o 
   3   7   6       71.84       75.65      2.18 o 
   4   7   6       17.07       14.59      1.18 o 
   5   7   6      102.80      103.59      3.85 o 
   6   7   6       99.32       90.66      3.53 o 
   7   7   6       94.07       94.84      4.21 o 
   8   7   6        9.32        7.97      2.24 o 
   9   7   6       43.30       35.67      2.53 o 
  -3   8   6        7.87        5.31      1.27 o 
  -2   8   6        3.66        2.92      1.09 o 
  -1   8   6       40.00       41.91      3.19 o 
   0   8   6        7.05        7.83      1.47 o 
   1   8   6       93.14       96.19      5.41 o 
   2   8   6        9.75        6.69      0.95 o 
   3   8   6       19.18       16.22      1.36 o 
   4   8   6       42.04       38.88      1.70 o 
   5   8   6       18.68       16.12      2.44 o 
   6   8   6        8.40        9.88      2.11 o 
   7   8   6       18.95       22.56      2.33 o 
   8   8   6      121.28      117.33      7.30 o 
   9   8   6       42.06       37.96      4.90 o 
  -2   9   6       17.85       15.99      2.69 o 
  -1   9   6       17.05       17.30      2.69 o 
   0   9   6        9.49        9.26      1.69 o 
   1   9   6       65.41       68.33      2.70 o 
   2   9   6       80.53       83.10      3.77 o 
   3   9   6       32.25       34.59      3.05 o 
   4   9   6       85.17       88.82      4.71 o 
   5   9   6       53.31       55.89      3.97 o 
   6   9   6        1.58        0.32      1.49 o 
   7   9   6       10.03       12.67      2.57 o 
   8   9   6       27.08       27.98      3.47 o 
   0  10   6       18.96       19.22      2.94 o 
   1  10   6        8.31        8.84      1.42 o 
   2  10   6      109.19      114.83      6.39 o 
   3  10   6        1.08        1.29      1.18 o 
   4  10   6       18.33       21.04      2.54 o 
   5  10   6       45.05       45.25      3.93 o 
   6  10   6       17.49       14.87      2.83 o 
   7  10   6       42.01       44.17      5.02 o 
  -6  -7   7       44.62       44.77      4.07 o 
  -5  -7   7       36.52       34.05     11.39 o 
  -4  -7   7       40.40       38.61      4.99 o 
  -3  -7   7        4.11        3.33      1.24 o 
  -2  -7   7        3.79        3.10      1.86 o 
  -1  -7   7       13.58       17.07      2.66 o 
   0  -7   7       17.69       19.09      3.28 o 
  -7  -6   7      147.86      172.19      7.90 o 
  -6  -6   7        3.05        4.78      1.91 o 
  -5  -6   7       45.49       44.99      2.39 o 
  -4  -6   7       15.94       18.24      2.05 o 
  -3  -6   7       17.64       11.86      1.93 o 
  -2  -6   7        0.53        1.55      0.97 o 
  -1  -6   7       29.20       32.06      3.15 o 
   0  -6   7        6.65        7.79      2.02 o 
   1  -6   7       28.24       33.60      4.11 o 
   2  -6   7        8.37        6.82      2.19 o 
  -8  -5   7       31.12       30.81      2.28 o 
  -7  -5   7       16.43       15.66      1.64 o 
  -6  -5   7        0.89        2.35      1.16 o 
  -5  -5   7        2.24        2.93      1.12 o 
  -4  -5   7       45.68       55.06      3.14 o 
  -3  -5   7       34.72       32.01      2.66 o 
  -2  -5   7       28.97       25.22      2.44 o 
  -1  -5   7        1.96        1.49      1.22 o 
   0  -5   7       95.17       92.98      5.08 o 
   1  -5   7        1.61        1.86      1.81 o 
   2  -5   7       18.69       16.33      2.80 o 
   3  -5   7        2.53        1.72      1.58 o 
   4  -5   7       35.57       46.40      5.37 o 
  -8  -4   7        4.96        5.74      1.41 o 
  -7  -4   7        2.69        3.19      0.84 o 
  -6  -4   7       14.89       13.93      1.21 o 
  -5  -4   7       59.01       55.02      2.16 o 
  -4  -4   7       37.80       35.29      1.52 o 
  -3  -4   7       71.73       68.50      2.14 o 
  -2  -4   7      407.02      402.67      8.01 o 
  -1  -4   7       12.99       14.79      1.56 o 
   0  -4   7        6.22        6.01      1.59 o 
   1  -4   7       67.07       78.64      5.18 o 
   2  -4   7        3.29        5.20      1.89 o 
   3  -4   7       16.76       12.42      2.43 o 
   4  -4   7       15.88       16.30      2.79 o 
   5  -4   7      187.30      216.76     16.59 o 
  -9  -3   7        1.34        2.49      1.21 o 
  -8  -3   7       43.58       39.14      1.99 o 
  -7  -3   7       58.18       59.79      2.25 o 
  -6  -3   7      234.08      228.64      3.87 o 
  -5  -3   7      206.39      209.93      5.59 o 
  -4  -3   7       55.75       54.76      2.26 o 
  -3  -3   7       39.71       32.77      1.38 o 
  -2  -3   7      372.92      381.66      8.10 o 
  -1  -3   7       81.59       80.92      1.51 o 
   0  -3   7       20.19       15.62      0.69 o 
   1  -3   7      114.89      115.21      3.21 o 
   2  -3   7      100.09       94.65      9.23 o 
   3  -3   7       76.03       73.74      4.54 o 
   4  -3   7       10.80       10.77      2.27 o 
   5  -3   7       28.76       30.13      3.34 o 
   6  -3   7        6.00        3.69      1.85 o 
  -9  -2   7       33.08       31.36      2.29 o 
  -8  -2   7        8.57        8.86      1.16 o 
  -7  -2   7       76.73       80.27      2.61 o 
  -6  -2   7       32.78       35.69      1.75 o 
  -5  -2   7       69.87       71.15      2.97 o 
  -4  -2   7       67.65       69.29      2.66 o 
  -3  -2   7       98.01       92.67      2.61 o 
  -2  -2   7       17.57       18.33      1.15 o 
  -1  -2   7      170.55      159.90      2.94 o 
   0  -2   7      112.84      102.67      2.12 o 
   1  -2   7       44.90       45.62      2.08 o 
   2  -2   7       50.93       54.18      2.01 o 
   3  -2   7      115.04      121.95      3.43 o 
   4  -2   7       57.87       61.74      3.61 o 
   5  -2   7       19.56       16.01      2.20 o 
   6  -2   7       73.17       77.59      5.70 o 
   7  -2   7        2.42        2.93      2.08 o 
  -9  -1   7       12.22       11.53      1.38 o 
  -8  -1   7       44.82       48.41      2.21 o 
  -7  -1   7       59.59       61.89      2.43 o 
  -6  -1   7      125.57      132.42      3.97 o 
  -5  -1   7       45.20       42.23      2.02 o 
  -4  -1   7      179.88      185.96      4.62 o 
  -3  -1   7      103.88      102.25      2.74 o 
  -2  -1   7       31.12       29.21      1.38 o 
  -1  -1   7       58.73       51.05      2.01 o 
   0  -1   7      244.69      254.71      6.69 o 
   1  -1   7        3.27        3.24      0.77 o 
   2  -1   7       42.10       37.00      1.96 o 
   3  -1   7      229.86      228.61      6.60 o 
   4  -1   7       44.81       48.63      2.71 o 
   5  -1   7       93.07       97.98      5.09 o 
   6  -1   7      170.25      174.60      4.52 o 
   7  -1   7       31.49       34.72      2.52 o 
  -8   0   7       22.81       23.42      2.21 o 
  -7   0   7        8.79        7.36      2.06 o 
  -6   0   7       21.47       19.45      1.38 o 
  -5   0   7       63.15       63.92      2.06 o 
  -4   0   7        4.02        3.36      0.65 o 
  -3   0   7      160.64      176.68      3.85 o 
  -2   0   7       28.32       27.27      1.33 o 
  -1   0   7       71.36       69.22      2.37 o 
   0   0   7       67.38       58.80      3.42 o 
   1   0   7        7.23        4.20      0.79 o 
   2   0   7      132.83      131.60      3.87 o 
   3   0   7       44.74       47.92      2.40 o 
   4   0   7        5.28        4.92      1.02 o 
   5   0   7       15.73       14.88      1.51 o 
   6   0   7       17.99       17.26      1.68 o 
   7   0   7        8.48        8.96      1.56 o 
   8   0   7       49.09       45.34      2.97 o 
  -8   1   7       78.57       78.29      3.33 o 
  -7   1   7        7.68        6.79      1.04 o 
  -6   1   7      158.22      154.75      3.41 o 
  -5   1   7       21.98       18.09      1.71 o 
  -4   1   7       69.66       66.78      2.04 o 
  -3   1   7       91.63       98.50      3.21 o 
  -2   1   7       30.37       26.36      1.29 o 
  -1   1   7       85.25       85.05      2.33 o 
   0   1   7       19.52       15.67      1.39 o 
   1   1   7      151.62      156.59      3.38 o 
   2   1   7      545.00      556.24      7.38 o 
   3   1   7       48.88       46.24      2.31 o 
   4   1   7      147.51      144.36      5.64 o 
   5   1   7      185.63      186.60      4.72 o 
   6   1   7      184.11      174.69      5.94 o 
   7   1   7        6.80        4.43      1.05 o 
   8   1   7       94.17      103.32      4.63 o 
  -8   2   7       50.81       50.16      3.13 o 
  -7   2   7       39.87       36.47      2.14 o 
  -6   2   7       78.79       76.01      2.65 o 
  -5   2   7       89.59       90.13      3.88 o 
  -4   2   7       46.94       46.80      1.78 o 
  -3   2   7      336.07      335.68      8.08 o 
  -2   2   7       33.33       29.94      1.56 o 
  -1   2   7      172.12      188.61      3.19 o 
   0   2   7       20.80       21.79      1.04 o 
   1   2   7       75.95       75.76      2.13 o 
   2   2   7      195.79      189.10      4.95 o 
   3   2   7      109.82      109.19      3.85 o 
   4   2   7      177.83      173.54      5.14 o 
   5   2   7       24.75       24.35      1.68 o 
   6   2   7        9.78       12.31      1.39 o 
   7   2   7       21.28       26.36      2.06 o 
   8   2   7       43.92       42.80      2.55 o 
   9   2   7       39.11       35.90      3.09 o 
  -7   3   7       45.50       46.76      2.49 o 
  -6   3   7       54.88       51.98      2.28 o 
  -5   3   7      107.50      104.63      3.44 o 
  -4   3   7      504.79      491.70      6.53 o 
  -3   3   7      154.63      140.45      4.18 o 
  -2   3   7      149.24      154.14      3.44 o 
  -1   3   7       21.66       25.07      1.07 o 
   0   3   7       29.00       27.28      2.14 o 
   1   3   7       37.08       39.07      2.65 o 
   2   3   7        7.86        8.76      1.27 o 
   3   3   7      151.16      147.82      4.88 o 
   4   3   7      158.33      158.79      4.53 o 
   5   3   7       15.41       15.52      1.56 o 
   6   3   7      109.20      111.97      4.62 o 
   7   3   7      105.17      108.99      3.44 o 
   8   3   7       34.32       32.66      2.19 o 
   9   3   7        1.48        1.65      2.28 o 
  -7   4   7        1.73        2.63      1.22 o 
  -6   4   7        1.71        3.17      1.56 o 
  -5   4   7        1.67        2.40      1.38 o 
  -4   4   7       47.04       45.83      2.72 o 
  -3   4   7       23.05       21.48      1.95 o 
  -2   4   7       38.02       39.19      1.47 o 
  -1   4   7      267.34      283.12      5.32 o 
   0   4   7        4.72        4.90      1.09 o 
   1   4   7      159.42      153.57      4.50 o 
   2   4   7       99.12       97.33      6.13 o 
   3   4   7       65.66       72.25      1.81 o 
   4   4   7       58.78       54.28      1.91 o 
   5   4   7      183.14      175.91      4.95 o 
   6   4   7       51.76       47.71      2.19 o 
   7   4   7        1.31        2.39      0.87 o 
   8   4   7        2.13        1.45      1.62 o 
   9   4   7       57.28       59.40      4.79 o 
  -6   5   7       10.67       10.77      1.95 o 
  -5   5   7       30.00       30.39      5.22 o 
  -4   5   7       25.22       23.61      2.84 o 
  -3   5   7      110.92      112.54      4.50 o 
  -2   5   7       23.44       27.89      2.18 o 
  -1   5   7      178.04      179.75      5.70 o 
   0   5   7       38.15       31.40      4.77 o 
   1   5   7       74.62       76.22      3.14 o 
   2   5   7       15.67       16.18      1.36 o 
   3   5   7       47.44       48.53      2.50 o 
   4   5   7      121.99      120.41      3.99 o 
   5   5   7       70.20       68.46      2.54 o 
   6   5   7       99.80       95.12      2.95 o 
   7   5   7        5.65        5.31      1.28 o 
   8   5   7        5.05        5.09      1.28 o 
   9   5   7       35.84       35.39      3.71 o 
  -5   6   7       80.71       83.75      3.90 o 
  -4   6   7       12.11       10.28      1.66 o 
  -3   6   7       14.38       14.50      1.69 o 
  -2   6   7      122.81      128.13      4.86 o 
  -1   6   7       17.08       15.60      2.06 o 
   0   6   7       16.52       14.80      1.77 o 
   1   6   7       30.34       20.14      3.84 o 
   2   6   7       52.36       46.56      2.33 o 
   3   6   7       71.29       69.16      2.36 o 
   4   6   7       82.52       82.12      1.59 o 
   5   6   7       40.87       38.69      1.31 o 
   6   6   7       69.44       71.18      3.02 o 
   7   6   7       47.33       47.30      2.34 o 
   8   6   7       16.98       14.65      1.69 o 
   9   6   7       13.66       14.26      2.09 o 
  -4   7   7       10.00        9.35      1.58 o 
  -3   7   7       14.19       13.23      1.80 o 
  -2   7   7        0.51        1.56      0.97 o 
  -1   7   7       51.72       52.03      3.05 o 
   0   7   7       31.92       38.16      2.89 o 
   1   7   7       20.59       21.78      1.70 o 
   2   7   7      150.36      134.22      3.73 o 
   3   7   7      183.71      174.03      5.73 o 
   4   7   7       15.15       16.67      1.26 o 
   5   7   7       51.85       58.15      4.39 o 
   6   7   7       73.34       73.81      4.78 o 
   7   7   7       76.68       86.84      5.53 o 
   8   7   7       10.90        8.26      2.31 o 
   9   7   7       22.41       25.18      3.80 o 
  -3   8   7       23.27       25.71      6.88 o 
  -2   8   7        3.96        2.59      1.17 o 
  -1   8   7       16.92       15.92      2.32 o 
   0   8   7      153.45      157.09      6.28 o 
   1   8   7       53.77       51.80      2.59 o 
   2   8   7      108.27      117.72      3.35 o 
   3   8   7       13.55       14.76      1.28 o 
   4   8   7       29.23       30.51      2.95 o 
   5   8   7        3.00        1.36      1.58 o 
   6   8   7       19.75       23.13      2.92 o 
   7   8   7        9.79       10.68      2.27 o 
   8   8   7       21.85       20.34      3.61 o 
  -2   9   7       12.49       12.26      2.39 o 
  -1   9   7        2.69        1.49      1.03 o 
   0   9   7       26.90       30.65      2.17 o 
   1   9   7        9.95        8.35      1.27 o 
   2   9   7       16.43       17.98      2.19 o 
   3   9   7       10.20        9.79      1.87 o 
   4   9   7       14.36       14.31      2.33 o 
   5   9   7       13.95       14.23      2.31 o 
   6   9   7       52.61       64.72      4.57 o 
   7   9   7       26.55       29.45      3.44 o 
   8   9   7       24.44       22.32      3.67 o 
   0  10   7       52.28       49.26      5.00 o 
   1  10   7       62.46       58.09      3.76 o 
   2  10   7      133.66      131.48      5.80 o 
   3  10   7      173.88      197.99      8.43 o 
   4  10   7       15.69       11.02      2.22 o 
   5  10   7       71.55       68.69      4.52 o 
   6  10   7        2.57        1.31      1.37 o 
  -5  -7   8        5.37        3.31      2.60 o 
  -4  -7   8       15.60       13.36      2.11 o 
  -3  -7   8       25.20       26.98      2.64 o 
  -2  -7   8       41.25       45.64      3.62 o 
  -1  -7   8       80.04       96.21      8.42 o 
  -6  -6   8       70.68       75.18      5.04 o 
  -5  -6   8       24.39       27.34      4.41 o 
  -4  -6   8       11.04       10.27      2.69 o 
  -3  -6   8       36.14       36.41      3.06 o 
  -2  -6   8        0.04        1.25      0.91 o 
  -1  -6   8       23.01       25.61      3.22 o 
   0  -6   8       91.08      113.29      7.16 o 
   1  -6   8       15.14       13.08      2.99 o 
  -7  -5   8       43.93       43.41      4.21 o 
  -6  -5   8       82.81       91.71      6.21 o 
  -5  -5   8        8.47        7.99      1.22 o 
  -4  -5   8      129.67      137.49      4.05 o 
  -3  -5   8        7.17        6.54      1.49 o 
  -2  -5   8       28.50       31.08      4.16 o 
  -1  -5   8       20.16       20.91      1.94 o 
   0  -5   8       15.91       17.40      2.68 o 
   1  -5   8       17.43       19.88      2.91 o 
   2  -5   8       39.44       43.91      4.76 o 
   3  -5   8       65.32       73.55      7.20 o 
  -8  -4   8        4.26        4.65      1.30 o 
  -7  -4   8       30.01       29.72      1.81 o 
  -6  -4   8      127.70      128.37      3.03 o 
  -5  -4   8       80.11       83.25      2.61 o 
  -4  -4   8        9.88        9.06      1.26 o 
  -3  -4   8        8.44        9.04      1.43 o 
  -2  -4   8       27.08       26.89      2.59 o 
  -1  -4   8       60.79       62.93      4.12 o 
   0  -4   8       57.71       55.01      3.89 o 
   1  -4   8       31.18       32.20      3.16 o 
   2  -4   8       51.38       53.07      4.23 o 
   3  -4   8       28.90       30.81      3.55 o 
   4  -4   8       32.46       32.27      3.68 o 
  -8  -3   8       15.42       14.37      1.38 o 
  -7  -3   8       12.92       13.17      1.24 o 
  -6  -3   8       38.80       35.83      2.38 o 
  -5  -3   8       11.01        8.37      1.00 o 
  -4  -3   8       27.50       27.29      1.47 o 
  -3  -3   8      366.73      356.88      8.48 o 
  -2  -3   8      214.17      199.17      5.35 o 
  -1  -3   8      180.82      165.20      4.33 o 
   0  -3   8      141.10      129.55      5.59 o 
   1  -3   8       27.12       18.11      2.54 o 
   2  -3   8        4.76        3.57      1.37 o 
   3  -3   8       77.80       79.24      4.84 o 
   4  -3   8        6.27        7.41      2.47 o 
   5  -3   8       98.72      116.55      6.44 o 
  -8  -2   8       21.96       20.81      1.61 o 
  -7  -2   8        8.20        8.63      1.26 o 
  -6  -2   8      109.18      103.19      3.03 o 
  -5  -2   8       33.93       34.46      1.66 o 
  -4  -2   8       85.13       85.56      3.27 o 
  -3  -2   8       26.05       24.89      1.34 o 
  -2  -2   8       81.30       83.56      2.65 o 
  -1  -2   8       26.59       27.05      2.12 o 
   0  -2   8       15.76       13.50      1.01 o 
   1  -2   8       93.65       94.36      2.79 o 
   2  -2   8       41.70       34.01      1.70 o 
   3  -2   8       67.36       64.98      2.88 o 
   4  -2   8       32.29       32.34      1.97 o 
   5  -2   8       13.23       14.45      2.64 o 
   6  -2   8       96.00      105.46      6.00 o 
  -8  -1   8       56.12       55.18      2.45 o 
  -7  -1   8       13.10       13.91      1.33 o 
  -6  -1   8        5.06        4.24      1.19 o 
  -5  -1   8       65.89       64.47      2.27 o 
  -4  -1   8      103.41       98.70      2.66 o 
  -3  -1   8       40.00       41.43      1.72 o 
  -2  -1   8        3.43        3.46      0.77 o 
  -1  -1   8      125.89      118.77      3.04 o 
   0  -1   8      179.51      172.14      5.34 o 
   1  -1   8      174.80      156.02     16.79 o 
   2  -1   8      345.39      337.87      7.90 o 
   3  -1   8       18.10       15.06      1.40 o 
   4  -1   8       80.36       79.80      3.44 o 
   5  -1   8       12.76       12.36      1.45 o 
   6  -1   8       38.20       38.59      2.39 o 
   7  -1   8       51.74       58.78      5.95 o 
  -8   0   8        4.71        4.43      0.94 o 
  -7   0   8       58.89       59.30      2.97 o 
  -6   0   8       47.38       49.72      2.17 o 
  -5   0   8       77.65       79.22      2.88 o 
  -4   0   8       92.81       84.92      2.70 o 
  -3   0   8       99.05       88.97      2.76 o 
  -2   0   8       99.25       86.84      2.47 o 
  -1   0   8      118.16      121.04      3.20 o 
   0   0   8      120.63      115.78      4.45 o 
   1   0   8      218.21      212.26      5.53 o 
   2   0   8       64.18       59.40      2.27 o 
   3   0   8      131.75      134.15      4.17 o 
   4   0   8       67.71       63.65      2.55 o 
   5   0   8      253.61      253.92      5.22 o 
   6   0   8       19.26       19.78      2.05 o 
   7   0   8        2.46        1.85      0.95 o 
  -8   1   8        2.79        2.57      0.94 o 
  -7   1   8       13.01       11.40      1.32 o 
  -6   1   8       48.69       47.70      2.16 o 
  -5   1   8       32.43       33.90      1.72 o 
  -4   1   8       52.03       55.18      2.38 o 
  -3   1   8      105.66       94.16      2.84 o 
  -2   1   8      167.71      167.88      3.75 o 
  -1   1   8      411.45      399.77     10.84 o 
   0   1   8       70.57       71.23      1.90 o 
   1   1   8       30.01       29.60      1.35 o 
   2   1   8      190.10      191.81      5.17 o 
   3   1   8       56.20       59.94      2.40 o 
   4   1   8      154.84      148.69      4.15 o 
   5   1   8       32.96       34.19      2.08 o 
   6   1   8       42.68       43.75      3.04 o 
   7   1   8       33.27       29.78      2.17 o 
   8   1   8       34.22       37.85      3.17 o 
  -7   2   8       22.49       21.47      1.72 o 
  -6   2   8       93.60       93.24      2.85 o 
  -5   2   8       37.59       38.08      2.99 o 
  -4   2   8      317.42      322.29      5.35 o 
  -3   2   8       75.23       74.23      2.02 o 
  -2   2   8       37.46       36.63      2.58 o 
  -1   2   8       19.12       22.88      1.20 o 
   0   2   8      189.23      187.08      3.77 o 
   1   2   8       74.41       73.97      2.16 o 
   2   2   8       65.93       63.83      2.86 o 
   3   2   8       17.11       14.44      1.34 o 
   4   2   8       71.67       72.11      2.67 o 
   5   2   8       82.08       83.49      3.63 o 
   6   2   8       47.95       47.27      2.40 o 
   7   2   8       60.12       68.65      3.07 o 
   8   2   8       74.09       73.37      3.36 o 
  -7   3   8       19.90       19.02      1.61 o 
  -6   3   8       37.78       38.81      2.04 o 
  -5   3   8      164.83      160.53      3.61 o 
  -4   3   8      113.63      120.17      3.84 o 
  -3   3   8       70.58       67.14      2.53 o 
  -2   3   8       27.28       29.20      1.21 o 
  -1   3   8      181.28      177.95      3.64 o 
   0   3   8      208.11      206.32      5.50 o 
   1   3   8       13.87       13.46      1.39 o 
   2   3   8       75.31       80.48      2.11 o 
   3   3   8      180.25      170.18      6.89 o 
   4   3   8       43.03       44.69      2.14 o 
   5   3   8       25.25       25.27      1.93 o 
   6   3   8       98.23       99.28      3.29 o 
   7   3   8       83.79       86.01      3.28 o 
   8   3   8        6.66        5.50      1.20 o 
  -6   4   8       23.86       21.34      1.62 o 
  -5   4   8       28.63       26.66      1.62 o 
  -4   4   8       58.77       54.25      2.02 o 
  -3   4   8       71.53       77.69      2.84 o 
  -2   4   8       16.24       12.73      0.91 o 
  -1   4   8      171.12      162.69      8.16 o 
   0   4   8       50.13       46.24      2.44 o 
   1   4   8       39.90       41.24      6.00 o 
   2   4   8       11.39       11.44      1.36 o 
   3   4   8       90.75       91.05      1.87 o 
   4   4   8       43.87       43.29      2.63 o 
   5   4   8      203.35      205.10      5.83 o 
   6   4   8      156.45      154.16      4.28 o 
   7   4   8       14.24       13.83      1.45 o 
   8   4   8        3.31        2.13      1.72 o 
   9   4   8       22.21       24.35      4.23 o 
  -6   5   8        4.04        4.95      1.48 o 
  -5   5   8       25.31       24.03      2.26 o 
  -4   5   8        3.88        4.87      1.32 o 
  -3   5   8       14.34       14.44      1.46 o 
  -2   5   8       15.12       16.55      1.65 o 
  -1   5   8       78.47       75.90      3.01 o 
   0   5   8       12.44       14.36      1.81 o 
   1   5   8       91.22       87.00      3.49 o 
   2   5   8        9.78       12.22      1.40 o 
   3   5   8       42.46       39.11      1.98 o 
   4   5   8      162.97      155.71      2.69 o 
   5   5   8       43.41       42.13      1.43 o 
   6   5   8        4.16        4.20      0.88 o 
   7   5   8       38.46       40.30      2.12 o 
   8   5   8        1.07        1.57      1.09 o 
   9   5   8       65.25       66.90      7.01 o 
  -5   6   8       16.92       13.43      1.93 o 
  -4   6   8       32.20       36.32      2.68 o 
  -3   6   8        9.77       10.47      1.60 o 
  -2   6   8       66.95       65.90      4.94 o 
  -1   6   8       63.76       63.48      3.16 o 
   0   6   8       19.50       14.28      2.01 o 
   1   6   8       43.15       46.28      4.43 o 
   2   6   8       69.17       61.09      4.73 o 
   3   6   8       49.52       53.04      2.75 o 
   4   6   8        2.24        1.65      0.92 o 
   5   6   8       35.44       30.37      3.05 o 
   6   6   8       68.00       67.72      4.67 o 
   7   6   8       27.41       25.80      3.18 o 
   8   6   8        1.21        2.51      2.32 o 
   9   6   8        7.84        8.93      2.40 o 
  -4   7   8       35.80       45.14      3.57 o 
  -3   7   8       16.38       19.14      2.51 o 
  -2   7   8       21.05       21.44      2.58 o 
  -1   7   8        8.78        9.76      1.59 o 
   0   7   8       17.10       19.00      2.35 o 
   1   7   8        4.92        2.94      0.78 o 
   2   7   8      199.71      205.78      6.44 o 
   3   7   8       39.43       36.58      1.94 o 
   4   7   8       28.55       28.31      1.98 o 
   5   7   8        2.64        2.48      1.61 o 
   6   7   8       74.45       76.17      5.03 o 
   7   7   8       21.39       24.13      3.07 o 
   8   7   8       26.43       27.86      3.53 o 
  -3   8   8        9.60       10.19      2.20 o 
  -2   8   8       19.09       15.09      2.37 o 
  -1   8   8       15.30       13.71      2.17 o 
   0   8   8       72.84       78.15      3.17 o 
   1   8   8        2.37        3.61      1.70 o 
   2   8   8       26.52       24.69      1.75 o 
   3   8   8       87.26       92.40      3.24 o 
   4   8   8       36.62       40.57      3.54 o 
   5   8   8       48.06       49.76      3.93 o 
   6   8   8       27.64       25.07      2.96 o 
   7   8   8       54.92       52.99      4.66 o 
   8   8   8       17.22       20.06      3.62 o 
  -1   9   8       27.53       24.38      3.35 o 
   0   9   8        3.23        2.83      1.62 o 
   1   9   8      107.42      110.90      3.69 o 
   2   9   8        3.97        3.40      0.92 o 
   3   9   8        8.40        8.03      1.84 o 
   4   9   8       13.29       12.56      2.14 o 
   5   9   8        0.18        1.06      1.56 o 
   6   9   8       21.21       25.81      3.31 o 
   7   9   8       31.90       26.71      3.47 o 
   1  10   8        7.61        6.78      1.35 o 
   2  10   8       53.71       56.39      4.16 o 
   3  10   8       56.02       60.31      4.39 o 
   4  10   8       18.25       17.91      2.66 o 
   5  10   8        0.44        0.88      1.54 o 
   6  10   8       52.05       54.89      5.83 o 
  -5  -6   9       17.73       16.43      2.48 o 
  -4  -6   9        8.63        7.24      1.65 o 
  -3  -6   9        5.87        4.34      1.44 o 
  -2  -6   9       11.78        9.96      1.95 o 
  -1  -6   9       11.11       12.91      2.80 o 
   0  -6   9       30.12       27.39      3.92 o 
  -6  -5   9       19.39       17.32      1.92 o 
  -5  -5   9        1.88        0.47      1.25 o 
  -4  -5   9       10.23       15.03      4.29 o 
  -3  -5   9       18.05       17.31      2.21 o 
  -2  -5   9       10.76       10.58      1.62 o 
  -1  -5   9      120.14      137.11      6.21 o 
   0  -5   9       80.52       81.68      5.89 o 
   1  -5   9       25.43       28.59      3.44 o 
   2  -5   9        4.75        3.08      1.56 o 
  -7  -4   9       40.86       42.54      2.99 o 
  -6  -4   9       68.42       69.78      4.29 o 
  -5  -4   9       30.83       34.83      2.57 o 
  -4  -4   9       27.08       26.90      2.63 o 
  -3  -4   9       46.41       43.61      3.70 o 
  -2  -4   9       49.85       47.57      3.38 o 
  -1  -4   9        0.17        1.05      1.01 o 
   0  -4   9       11.93       12.56      2.57 o 
   1  -4   9       36.67       40.60      3.86 o 
   2  -4   9       29.37       30.50      3.52 o 
   3  -4   9       17.19       17.65      3.16 o 
  -7  -3   9        3.78        3.52      1.21 o 
  -6  -3   9       27.73       27.08      1.67 o 
  -5  -3   9      128.04      129.93      3.95 o 
  -4  -3   9       33.34       36.51      1.72 o 
  -3  -3   9       44.94       40.43      2.90 o 
  -2  -3   9       19.48       17.73      1.86 o 
  -1  -3   9       41.77       43.57      2.30 o 
   0  -3   9       14.40       13.89      2.33 o 
   1  -3   9       17.85       19.11      3.02 o 
   2  -3   9       54.18       57.51      4.24 o 
   3  -3   9       16.13       18.73      2.84 o 
   4  -3   9       23.54       27.81      3.67 o 
  -8  -2   9       38.12       39.76      2.69 o 
  -7  -2   9        0.91        1.20      1.10 o 
  -6  -2   9       84.05       82.18      2.63 o 
  -5  -2   9        3.66        2.86      0.81 o 
  -4  -2   9       41.67       38.20      1.75 o 
  -3  -2   9       43.24       44.71      1.95 o 
  -2  -2   9      115.64      116.04      3.50 o 
  -1  -2   9       44.27       42.93      1.84 o 
   0  -2   9       84.21       68.50      3.70 o 
   1  -2   9       14.20       14.57      1.24 o 
   2  -2   9       26.66       22.71      1.50 o 
   3  -2   9       37.50       34.64      3.56 o 
   4  -2   9        3.10        2.98      1.63 o 
   5  -2   9       46.57       54.23      4.48 o 
  -8  -1   9       10.60       10.84      1.45 o 
  -7  -1   9       19.30       18.89      1.56 o 
  -6  -1   9        0.10        0.73      0.72 o 
  -5  -1   9       58.24       59.73      2.27 o 
  -4  -1   9       47.50       48.28      2.10 o 
  -3  -1   9       52.56       48.39      1.82 o 
  -2  -1   9        4.86        5.65      1.24 o 
  -1  -1   9        2.44        1.49      0.69 o 
   0  -1   9       62.58       56.49      2.24 o 
   1  -1   9        3.27        2.44      1.01 o 
   2  -1   9       49.12       44.85      2.09 o 
   3  -1   9        0.43        1.16      0.94 o 
   4  -1   9        1.99        2.84      1.08 o 
   5  -1   9       15.48       13.34      1.69 o 
  -7   0   9        4.13        3.39      1.00 o 
  -6   0   9       43.24       42.98      3.03 o 
  -5   0   9       52.56       54.61      2.11 o 
  -4   0   9      196.24      198.41      5.16 o 
  -3   0   9      190.52      186.85      3.75 o 
  -2   0   9      114.65      107.02      2.86 o 
  -1   0   9      241.48      228.80      6.39 o 
   0   0   9      381.27      367.39     15.04 o 
   1   0   9      163.25      155.02      4.55 o 
   2   0   9        7.99        7.76      1.19 o 
   3   0   9       24.78       21.70      1.65 o 
   4   0   9       82.32       80.34      2.94 o 
   5   0   9       28.44       27.56      2.04 o 
   6   0   9        3.96        2.58      0.97 o 
   7   0   9       37.82       32.32      4.00 o 
  -7   1   9       75.36       80.34      3.24 o 
  -6   1   9       14.98       16.83      1.45 o 
  -5   1   9      109.39      110.48      5.46 o 
  -4   1   9        7.34        5.54      0.82 o 
  -3   1   9      360.87      354.00      5.59 o 
  -2   1   9       98.05       94.26      2.89 o 
  -1   1   9       16.17       14.98      1.38 o 
   0   1   9       59.98       57.83      4.25 o 
   1   1   9       93.81       82.89      5.06 o 
   2   1   9      134.95      129.91      4.13 o 
   3   1   9       98.83       95.58      3.29 o 
   4   1   9       87.50       87.58      3.69 o 
   5   1   9        3.46        3.63      1.06 o 
   6   1   9       46.74       49.02      2.62 o 
   7   1   9       56.74       58.84      3.49 o 
  -7   2   9        0.67        1.68      0.95 o 
  -6   2   9        6.32        5.90      1.03 o 
  -5   2   9       51.78       52.81      2.56 o 
  -4   2   9       30.04       28.56      1.52 o 
  -3   2   9       33.68       32.41      1.71 o 
  -2   2   9      303.91      304.62      7.62 o 
  -1   2   9       26.38       24.43      1.95 o 
   0   2   9      753.98      764.88     12.88 o 
   1   2   9      519.64      507.52     18.15 o 
   2   2   9       78.45       78.74      2.74 o 
   3   2   9       53.90       56.70      2.98 o 
   4   2   9      265.84      261.07      8.23 o 
   5   2   9        7.41        8.00      1.40 o 
   6   2   9        6.05        6.66      1.32 o 
   7   2   9       13.58       14.30      1.94 o 
   8   2   9       39.06       37.54      3.10 o 
  -6   3   9       14.30       13.95      1.36 o 
  -5   3   9       72.81       74.53      2.46 o 
  -4   3   9       23.03       24.03      1.93 o 
  -3   3   9        0.38        1.71      0.67 o 
  -2   3   9       99.78       94.90      2.27 o 
  -1   3   9      149.55      144.70      4.71 o 
   0   3   9       35.97       32.19      2.76 o 
   1   3   9       46.17       47.12      2.26 o 
   2   3   9      365.23      353.41      8.44 o 
   3   3   9       77.49       82.42      2.93 o 
   4   3   9      148.49      147.12      5.34 o 
   5   3   9       17.12       19.33      2.21 o 
   6   3   9        1.48        4.46      2.32 o 
   7   3   9       41.15       40.96      2.54 o 
   8   3   9       19.99       20.05      2.20 o 
  -6   4   9       20.07       18.24      2.13 o 
  -5   4   9       22.64       21.62      3.19 o 
  -4   4   9       47.96       45.42      2.70 o 
  -3   4   9      170.06      168.86     18.12 o 
  -2   4   9      124.77      121.57      8.04 o 
  -1   4   9       26.34       19.18      2.30 o 
   0   4   9       81.97       79.66      3.86 o 
   1   4   9        3.79        1.88      1.12 o 
   2   4   9      130.96      123.91      4.07 o 
   3   4   9      249.48      250.58      5.67 o 
   4   4   9       82.34       85.33      3.70 o 
   5   4   9       57.60       61.44      3.06 o 
   6   4   9       21.92       18.93      2.31 o 
   7   4   9       60.97       65.40      2.91 o 
   8   4   9        2.87        4.29      2.20 o 
  -5   5   9        4.53        4.69      1.33 o 
  -4   5   9        3.67        3.26      1.11 o 
  -3   5   9        8.91        7.41      1.45 o 
  -2   5   9       93.29       94.80      3.47 o 
  -1   5   9       51.58       48.74      2.50 o 
   0   5   9       14.55       17.86      2.29 o 
   1   5   9       10.37       10.21      1.39 o 
   2   5   9        5.79        4.31      1.12 o 
   3   5   9       80.00       74.57      6.72 o 
   4   5   9      139.62      136.17      5.02 o 
   5   5   9      187.07      179.39      5.66 o 
   6   5   9       60.33       63.98      2.76 o 
   7   5   9      101.81      107.28      5.77 o 
   8   5   9       89.24       89.27      5.88 o 
  -4   6   9       40.34       43.55      3.69 o 
  -3   6   9       23.71       24.73      2.12 o 
  -2   6   9       13.87       16.48      2.10 o 
  -1   6   9      147.79      138.96      4.70 o 
   0   6   9       90.74       83.37      3.66 o 
   1   6   9       27.82       24.51      1.86 o 
   2   6   9       17.30       17.05      1.56 o 
   3   6   9       38.22       36.26      2.07 o 
   4   6   9       54.60       45.47      2.52 o 
   5   6   9       48.31       42.87      2.24 o 
   6   6   9        0.18        0.55      1.63 o 
   7   6   9       25.51       26.83      3.73 o 
   8   6   9        7.52        8.32      2.58 o 
  -3   7   9       41.65       39.38      3.55 o 
  -2   7   9       34.36       33.12      3.32 o 
  -1   7   9        2.09        3.13      1.26 o 
   0   7   9       61.71       64.49      3.11 o 
   1   7   9       47.02       46.60      2.54 o 
   2   7   9       78.89       73.00      2.88 o 
   3   7   9       10.02       12.42      1.59 o 
   4   7   9       16.99       18.35      1.54 o 
   5   7   9       12.29       11.44      2.08 o 
   6   7   9       23.00       27.26      3.31 o 
   7   7   9       31.02       31.18      3.81 o 
   8   7   9       15.38       18.84      3.52 o 
  -2   8   9       37.65       34.54      3.45 o 
  -1   8   9       12.20       16.45      2.53 o 
   0   8   9       20.03       18.45      2.36 o 
   1   8   9        6.41        6.20      1.24 o 
   2   8   9       27.52       30.11      2.05 o 
   3   8   9       37.70       33.50      2.05 o 
   4   8   9       19.11       21.23      2.77 o 
   5   8   9       25.18       20.23      2.96 o 
   6   8   9        1.71        2.18      2.21 o 
   7   8   9       69.55       81.68      5.35 o 
   0   9   9       57.02       63.98      3.65 o 
   1   9   9       13.23       12.97      1.52 o 
   2   9   9       31.63       34.64      2.37 o 
   3   9   9        4.59        4.50      1.67 o 
   4   9   9       32.02       27.95      3.29 o 
   5   9   9        6.12        7.59      2.16 o 
   6   9   9       18.83       18.27      2.83 o 
   3  10   9       88.48      101.29      8.70 o 
   4  10   9        8.18        8.92      2.00 o 
  -5  -5  10        5.23        3.98      1.37 o 
  -4  -5  10       44.47       56.31      8.71 o 
  -3  -5  10        1.89        0.90      1.31 o 
  -2  -5  10        9.67       10.40      1.57 o 
  -1  -5  10       57.04       68.75      4.79 o 
   0  -5  10       17.07       19.89      3.23 o 
  -6  -4  10        9.59       10.29      1.47 o 
  -5  -4  10       13.15       11.32      1.74 o 
  -4  -4  10       80.15       81.00      4.38 o 
  -3  -4  10       22.30       22.52      2.70 o 
  -2  -4  10       22.19       20.49      1.95 o 
  -1  -4  10       33.55       33.19      3.51 o 
   0  -4  10       21.89       21.05      2.89 o 
   1  -4  10        8.31       13.07      3.04 o 
   2  -4  10       63.89       64.04      6.48 o 
  -6  -3  10       36.53       37.99      2.37 o 
  -5  -3  10       35.41       35.37      1.90 o 
  -4  -3  10       12.15       12.37      1.64 o 
  -3  -3  10        1.05        1.25      0.71 o 
  -2  -3  10       12.30       10.38      1.94 o 
  -1  -3  10       28.54       25.70      1.98 o 
   0  -3  10        9.43        9.69      2.11 o 
   1  -3  10        2.07        3.90      1.52 o 
   2  -3  10        4.13        2.58      1.35 o 
   3  -3  10        6.71        3.89      1.89 o 
  -7  -2  10        4.24        2.44      1.36 o 
  -6  -2  10       16.72       16.08      1.48 o 
  -5  -2  10       22.70       25.30      1.59 o 
  -4  -2  10       16.85       14.69      1.22 o 
  -3  -2  10       86.01       84.67      2.58 o 
  -2  -2  10      167.84      158.44      3.60 o 
  -1  -2  10       16.78       13.09      1.03 o 
   0  -2  10       17.01       17.51      1.45 o 
   1  -2  10        1.00        2.04      2.12 o 
   2  -2  10       10.81       10.43      2.31 o 
   3  -2  10       42.36       47.49      4.04 o 
   4  -2  10       30.21       26.08      3.17 o 
  -7  -1  10       30.78       33.56      2.37 o 
  -6  -1  10       70.36       75.63      3.02 o 
  -5  -1  10        1.80        2.20      0.88 o 
  -4  -1  10       65.71       61.36      2.26 o 
  -3  -1  10       41.84       39.05      1.73 o 
  -2  -1  10       27.08       27.45      2.71 o 
  -1  -1  10        8.90        7.59      1.35 o 
   0  -1  10       40.34       35.64      1.91 o 
   1  -1  10        2.52        2.08      0.82 o 
   2  -1  10       34.44       32.83      3.24 o 
   3  -1  10        0.33        1.44      0.90 o 
   4  -1  10       13.06       12.68      2.51 o 
   5  -1  10        3.32        3.85      1.79 o 
  -7   0  10       11.09       11.57      1.41 o 
  -6   0  10       38.95       40.60      2.06 o 
  -5   0  10        8.07        8.07      1.07 o 
  -4   0  10       83.98       86.71      3.30 o 
  -3   0  10       95.07       91.30      3.01 o 
  -2   0  10       48.65       46.52      3.12 o 
  -1   0  10       34.88       33.88      2.53 o 
   0   0  10      376.39      360.26     29.06 o 
   1   0  10      203.24      202.64      6.70 o 
   2   0  10       24.56       22.52      3.32 o 
   3   0  10        8.58        7.23      1.09 o 
   4   0  10       68.84       63.95      2.86 o 
   5   0  10        0.11        0.49      0.79 o 
   6   0  10       15.01       19.71      2.03 o 
  -7   1  10       56.24       58.08      3.31 o 
  -6   1  10       56.20       59.30      3.19 o 
  -5   1  10       14.94       12.01      1.29 o 
  -4   1  10        4.93        3.03      0.69 o 
  -3   1  10       85.36       72.96      3.04 o 
  -2   1  10      253.49      258.41      6.52 o 
  -1   1  10       13.71       12.81      2.35 o 
   0   1  10      227.70      236.25      6.17 o 
   1   1  10      235.20      245.60      7.83 o 
   2   1  10       53.75       58.61      3.50 o 
   3   1  10      134.20      140.34      3.87 o 
   4   1  10        9.80        6.79      1.18 o 
   5   1  10       57.83       58.34      3.33 o 
   6   1  10        3.59        4.26      1.34 o 
  -6   2  10       29.46       27.70      2.47 o 
  -5   2  10        5.42        7.52      2.26 o 
  -4   2  10       83.30       86.24      2.68 o 
  -3   2  10       21.85       18.31      1.23 o 
  -2   2  10       11.65        9.65      0.87 o 
  -1   2  10      170.22      164.53      3.19 o 
   0   2  10       40.17       41.90      3.35 o 
   1   2  10       82.64       84.85      3.24 o 
   2   2  10        4.92        5.58      1.08 o 
   3   2  10       73.93       68.01      3.24 o 
   4   2  10      150.98      153.73      4.12 o 
   5   2  10       10.98       10.69      1.54 o 
   6   2  10        0.96        2.04      1.27 o 
   7   2  10       15.00       13.17      1.79 o 
  -6   3  10       13.99       10.89      1.85 o 
  -5   3  10       22.18       19.92      2.10 o 
  -4   3  10       13.72       11.42      1.66 o 
  -3   3  10       31.58       33.31      2.26 o 
  -2   3  10        3.72        2.56      1.01 o 
  -1   3  10      265.89      261.22      8.78 o 
   0   3  10      107.15      105.51      3.67 o 
   1   3  10      217.87      213.90      8.05 o 
   2   3  10      409.41      415.87     12.56 o 
   3   3  10       22.53       24.69      3.22 o 
   4   3  10       11.44       10.16      1.54 o 
   5   3  10       47.45       51.16      2.66 o 
   6   3  10       19.01       20.24      2.90 o 
   7   3  10       12.22       10.95      1.60 o 
  -5   4  10       31.83       31.51      2.51 o 
  -4   4  10        8.40        5.44      1.29 o 
  -3   4  10       24.48       24.52      2.12 o 
  -2   4  10       34.06       35.77      3.09 o 
  -1   4  10       58.23       56.35      3.96 o 
   0   4  10        9.59        9.13      1.74 o 
   1   4  10      217.45      218.59      7.29 o 
   2   4  10       35.93       32.65      3.56 o 
   3   4  10       98.19      102.05      4.10 o 
   4   4  10       29.57       31.44      2.12 o 
   5   4  10       22.35       22.26      1.91 o 
   6   4  10       26.31       24.57      1.99 o 
   7   4  10       34.74       37.73      2.64 o 
  -5   5  10       13.60       15.13      2.06 o 
  -4   5  10        6.88        6.55      1.40 o 
  -3   5  10       61.92       60.48      3.09 o 
  -2   5  10       19.81       13.88      2.06 o 
  -1   5  10      125.67      125.72      7.47 o 
   0   5  10       24.74       28.00      2.54 o 
   1   5  10       29.53       27.08      1.99 o 
   2   5  10       20.48       21.69      1.80 o 
   3   5  10       51.57       50.65      2.50 o 
   4   5  10       58.05       57.81      2.83 o 
   5   5  10       43.40       44.00      4.61 o 
   6   5  10        6.14        4.72      1.08 o 
   7   5  10      108.81      120.18      7.54 o 
  -4   6  10       25.87       28.30      3.98 o 
  -3   6  10       30.47       28.73      2.56 o 
  -2   6  10       88.89       81.02      4.31 o 
  -1   6  10       33.40       37.00      3.10 o 
   0   6  10       38.48       39.23      3.24 o 
   1   6  10       13.06       11.91      1.59 o 
   2   6  10        4.11        4.06      1.04 o 
   3   6  10       15.91       15.05      1.58 o 
   4   6  10       41.41       39.62      2.34 o 
   5   6  10       16.48       13.52      1.42 o 
   6   6  10       27.34       28.92      3.28 o 
   7   6  10      118.27      118.28      6.42 o 
  -3   7  10        8.31        8.15      1.87 o 
  -2   7  10       39.01       39.90      3.92 o 
  -1   7  10       13.53       13.95      2.08 o 
   0   7  10       13.28        8.68      2.76 o 
   1   7  10       94.02       96.33      3.55 o 
   2   7  10       71.37       69.57      4.14 o 
   3   7  10       36.39       35.82      2.22 o 
   4   7  10       13.82       10.82      1.97 o 
   5   7  10       10.77       14.03      2.87 o 
   6   7  10       25.52       25.95      3.44 o 
   7   7  10       12.56       13.49      3.06 o 
  -1   8  10       12.29       11.82      2.05 o 
   0   8  10       35.64       43.64      5.77 o 
   1   8  10       35.89       39.83      2.52 o 
   2   8  10       12.46       11.68      2.31 o 
   3   8  10        0.38        8.10      5.22 o 
   4   8  10       35.09       39.42      3.61 o 
   5   8  10       10.11        8.32      2.14 o 
   6   8  10       14.73       14.68      3.01 o 
   1   9  10       44.22       46.37      3.42 o 
   2   9  10       26.94       28.78      2.29 o 
   3   9  10       35.79       35.60      3.68 o 
   4   9  10       52.50       54.57      4.60 o 
   5   9  10        5.38        5.05      2.06 o 
  -4  -4  11        3.54        2.90      1.45 o 
  -3  -4  11       12.05       12.61      3.70 o 
  -2  -4  11        2.07        1.63      1.02 o 
  -1  -4  11       76.41       86.11      5.54 o 
   0  -4  11       18.85       18.54      3.55 o 
  -5  -3  11       14.97       16.59      2.21 o 
  -4  -3  11        4.75        4.68      1.52 o 
  -3  -3  11        0.38        0.70      0.71 o 
  -2  -3  11        0.10        1.14      1.14 o 
  -1  -3  11        9.23       10.05      2.29 o 
   0  -3  11        8.88       11.94      2.56 o 
   1  -3  11        6.55        7.22      2.60 o 
   2  -3  11        1.01        2.09      1.83 o 
  -6  -2  11        7.45        8.63      1.26 o 
  -5  -2  11       21.46       21.14      1.86 o 
  -4  -2  11        5.41        5.41      1.00 o 
  -3  -2  11        8.94        9.69      2.29 o 
  -2  -2  11        5.42        4.98      1.31 o 
  -1  -2  11       12.70       10.83      2.15 o 
   0  -2  11       50.57       51.67      4.31 o 
   1  -2  11       63.06       66.71      4.63 o 
   2  -2  11       24.36       21.44      3.07 o 
   3  -2  11       26.34       26.70      3.64 o 
  -6  -1  11       12.85       12.39      1.40 o 
  -5  -1  11       17.20       16.99      1.42 o 
  -4  -1  11        9.46        8.63      1.08 o 
  -3  -1  11       52.70       55.28      5.22 o 
  -2  -1  11       30.61       24.92      2.33 o 
  -1  -1  11       65.27       64.31      2.48 o 
   0  -1  11       63.52       58.84      2.55 o 
   1  -1  11        6.23        4.67      0.96 o 
   2  -1  11       28.14       30.63      3.27 o 
   3  -1  11       16.95       16.11      2.72 o 
   4  -1  11       17.10       16.80      2.89 o 
  -6   0  11       21.78       21.18      1.65 o 
  -5   0  11       23.96       23.13      1.60 o 
  -4   0  11       16.78       15.82      1.49 o 
  -3   0  11       24.37       23.20      1.73 o 
  -2   0  11       19.06       19.78      4.43 o 
  -1   0  11       12.47       12.28      1.29 o 
   0   0  11       19.93       15.83      1.62 o 
   1   0  11       41.60       36.65      2.19 o 
   2   0  11       58.35       51.84      2.53 o 
   3   0  11        3.95        2.48      0.86 o 
   4   0  11       23.93       22.56      3.37 o 
  -6   1  11       59.37       71.38      6.82 o 
  -5   1  11        2.97        3.33      1.24 o 
  -4   1  11      126.74      133.94      4.27 o 
  -3   1  11       44.04       40.18      3.18 o 
  -2   1  11       33.99       32.36      3.15 o 
  -1   1  11       44.36       47.58      3.91 o 
   0   1  11       32.86       33.19      2.15 o 
   1   1  11       70.21       67.98      2.83 o 
   2   1  11       34.21       34.83      2.54 o 
   3   1  11       97.98       99.54      3.53 o 
   4   1  11       70.86       77.35      3.33 o 
   5   1  11       42.79       49.28      2.98 o 
   6   1  11       28.61       31.03      2.77 o 
  -6   2  11        6.79        4.42      1.40 o 
  -5   2  11        8.18        7.24      1.56 o 
  -4   2  11       54.82       61.37      5.11 o 
  -3   2  11       36.21       32.65      2.41 o 
  -2   2  11       84.21       80.01      4.55 o 
  -1   2  11       53.55       49.16      3.16 o 
   0   2  11       22.13       21.02      2.62 o 
   1   2  11      120.56      123.07      5.02 o 
   2   2  11       20.95       17.88      2.24 o 
   3   2  11       54.71       54.18      2.82 o 
   4   2  11       16.09       16.67      2.89 o 
   5   2  11       10.05        8.97      1.51 o 
   6   2  11       16.12       15.46      1.82 o 
  -5   3  11        4.04        2.97      1.34 o 
  -4   3  11        4.40        2.34      1.19 o 
  -3   3  11       19.66       18.13      1.85 o 
  -2   3  11       20.79       18.86      2.24 o 
  -1   3  11       31.14       32.53      4.40 o 
   0   3  11       34.88       32.79      3.10 o 
   1   3  11       75.72       77.74      3.10 o 
   2   3  11       71.82       71.48      2.93 o 
   3   3  11       35.36       37.99      3.12 o 
   4   3  11       36.34       35.67      4.40 o 
   5   3  11       15.38       14.71      1.71 o 
   6   3  11       10.21        6.32      1.29 o 
  -5   4  11       90.37      108.77      6.67 o 
  -4   4  11        0.33        0.96      1.21 o 
  -3   4  11       27.83       29.76      3.05 o 
  -2   4  11        3.96        3.78      1.46 o 
  -1   4  11       31.21       32.86      3.09 o 
   0   4  11      156.66      155.63      4.42 o 
   1   4  11      105.21      104.41      3.65 o 
   2   4  11      184.25      184.69      4.82 o 
   3   4  11       53.08       50.26      2.74 o 
   4   4  11       71.81       71.41      3.08 o 
   5   4  11        5.92        5.51      1.64 o 
   6   4  11       12.13       11.99      2.81 o 
   7   4  11       42.52       44.82      7.50 o 
  -4   5  11        6.07        5.70      1.39 o 
  -3   5  11       65.25       58.31      4.03 o 
  -2   5  11       36.53       39.49      4.89 o 
  -1   5  11       15.67       14.68      2.43 o 
   0   5  11       15.11       16.56      2.49 o 
   1   5  11        3.07        2.15      1.66 o 
   2   5  11       35.09       30.44      2.14 o 
   3   5  11       93.23       93.90      4.65 o 
   4   5  11        6.68        5.65      1.20 o 
   5   5  11        5.92        5.08      1.26 o 
   6   5  11       26.84       24.13      2.08 o 
   7   5  11      102.50      108.02      9.28 o 
  -3   6  11        5.11        5.66      1.68 o 
  -2   6  11       25.09       21.83      2.72 o 
  -1   6  11        1.66        1.53      1.11 o 
   0   6  11       87.60       90.00      3.61 o 
   1   6  11       11.13        8.53      1.62 o 
   2   6  11        9.78        7.18      1.28 o 
   3   6  11       35.68       38.35      2.41 o 
   4   6  11      107.31      111.31      6.68 o 
   5   6  11        1.64        1.91      0.98 o 
   6   6  11      122.98      125.62      6.77 o 
   7   6  11       75.44       89.57      8.29 o 
  -2   7  11        7.31        4.21      1.63 o 
  -1   7  11       79.89       78.24      4.30 o 
   0   7  11       58.96       60.53      4.49 o 
   1   7  11       39.14       38.46      3.04 o 
   2   7  11        8.74        9.16      1.49 o 
   3   7  11       13.96       13.69      1.73 o 
   4   7  11       13.24       14.00      1.72 o 
   5   7  11        8.40        7.12      2.07 o 
   6   7  11       17.94       21.98      3.64 o 
   0   8  11       29.14       27.71      4.65 o 
   1   8  11       10.07        9.95      1.59 o 
   2   8  11        1.86        1.51      0.94 o 
   3   8  11        8.68        7.10      1.67 o 
   4   8  11       13.00        9.38      2.21 o 
   5   8  11       13.71       14.98      3.02 o 
  -3  -3  12        7.26        7.65      2.44 o 
  -2  -3  12        4.05        2.66      1.03 o 
  -1  -3  12       31.75       32.75      4.27 o 
   0  -3  12       28.18       34.61      4.49 o 
  -4  -2  12       13.17       11.09      3.01 o 
  -3  -2  12       34.86       34.32      3.19 o 
  -2  -2  12        8.41        7.63      1.61 o 
  -1  -2  12       11.46        8.62      2.44 o 
   0  -2  12       12.16       10.38      2.56 o 
   1  -2  12       87.15      105.07      6.24 o 
   2  -2  12       27.07       33.03      4.80 o 
  -5  -1  12       73.33       74.54      8.29 o 
  -4  -1  12       26.14       27.96      2.92 o 
  -3  -1  12        6.67        3.29      1.08 o 
  -2  -1  12       61.92       68.64      5.21 o 
  -1  -1  12       61.32       66.75      2.94 o 
   0  -1  12        2.16        1.66      1.70 o 
   1  -1  12       31.11       29.46      3.52 o 
   2  -1  12       24.12       20.14      2.81 o 
   3  -1  12       41.30       49.15      5.46 o 
  -5   0  12       27.95       32.92      2.99 o 
  -4   0  12        5.71        4.67      1.21 o 
  -3   0  12       13.32       15.83      2.83 o 
  -2   0  12       25.21       26.12      3.92 o 
  -1   0  12        8.13        4.06      1.10 o 
   0   0  12       25.33       31.38      5.53 o 
   1   0  12       25.86       30.08      2.15 o 
   2   0  12        9.63        8.58      1.47 o 
   3   0  12        3.15        3.62      1.71 o 
   4   0  12        9.70        8.28      2.47 o 
  -5   1  12       39.58       43.82      3.47 o 
  -4   1  12        5.65        7.00      1.41 o 
  -3   1  12       96.40      104.53      3.91 o 
  -2   1  12       60.44       64.92      6.14 o 
  -1   1  12       30.55       24.81      2.91 o 
   0   1  12       60.53       60.23      2.86 o 
   1   1  12       50.40       48.98      2.88 o 
   2   1  12       24.77       24.89      2.11 o 
   3   1  12       42.76       44.35      2.68 o 
   4   1  12        0.72        1.76      1.14 o 
   5   1  12        7.23        5.87      1.55 o 
  -5   2  12       34.98       39.83      3.36 o 
  -4   2  12       46.38       47.39      2.91 o 
  -3   2  12       25.13       24.39      2.98 o 
  -2   2  12        7.91        6.08      1.68 o 
  -1   2  12        1.39        1.70      1.18 o 
   0   2  12       37.08       36.77      2.34 o 
   1   2  12       47.78       50.64      2.79 o 
   2   2  12       18.33       14.51      1.65 o 
   3   2  12      120.13      127.96      4.51 o 
   4   2  12       53.87       63.85      3.44 o 
   5   2  12       12.04       10.42      1.68 o 
  -4   3  12       17.52       19.89      2.22 o 
  -3   3  12       67.52       73.75      3.86 o 
  -2   3  12       29.47       27.22      2.93 o 
  -1   3  12       40.90       39.36      3.46 o 
   0   3  12       28.91       26.91      2.75 o 
   1   3  12       13.21       12.19      1.69 o 
   2   3  12       41.56       41.60      2.62 o 
   3   3  12       23.32       22.12      1.95 o 
   4   3  12       21.49       21.86      2.07 o 
   5   3  12       99.35      106.31      3.95 o 
  -4   4  12       28.11       30.84      3.24 o 
  -3   4  12        2.84        3.39      1.54 o 
  -2   4  12       18.04       17.80      2.64 o 
  -1   4  12       16.05       18.04      2.43 o 
   0   4  12       18.77       15.76      2.05 o 
   1   4  12        4.52        5.11      1.76 o 
   2   4  12        3.41        3.29      1.15 o 
   3   4  12        9.69       10.45      1.61 o 
   4   4  12       74.73       75.43      3.34 o 
   5   4  12       20.68       16.71      1.89 o 
   6   4  12        1.70        1.25      1.05 o 
  -3   5  12       29.78       43.03      7.16 o 
  -2   5  12        2.48        3.46      2.13 o 
  -1   5  12       12.72       13.96      2.30 o 
   0   5  12       14.97       12.57      2.39 o 
   1   5  12       28.68       26.75      3.17 o 
   2   5  12       31.73       35.16      2.44 o 
   3   5  12      110.29      113.14      6.36 o 
   4   5  12        2.70        2.41      1.25 o 
   5   5  12       12.26       15.67      1.86 o 
   6   5  12        7.71        4.57      1.20 o 
  -2   6  12       25.91       29.68      3.95 o 
  -1   6  12        9.56       11.02      2.07 o 
   0   6  12       31.90       32.88      3.49 o 
   1   6  12       17.45       16.04      2.52 o 
   2   6  12       25.67       26.29      3.72 o 
   3   6  12       36.98       39.77      2.67 o 
   4   6  12       15.43       16.10      3.10 o 
   5   6  12       42.65       44.03      2.70 o 
  -1   7  12        4.84        4.05      1.32 o 
   0   7  12       25.49       20.88      2.01 o 
   1   7  12        5.79        4.03      1.22 o 
   2   7  12        8.98        8.52      1.49 o 
   3   7  12       14.11       12.93      2.18 o 
   4   7  12       43.76       42.66      3.54 o 
   5   7  12      189.82      220.28     16.59 o 
   2   8  12       91.46       89.37      5.49 o 
   3   8  12       17.47       16.81      1.98 o 
  -3  -1  13       19.42       21.77      3.39 o 
  -2  -1  13       46.97       42.57      4.80 o 
  -1  -1  13       19.69       22.08      3.30 o 
   0  -1  13       19.72       22.77      3.83 o 
   1  -1  13       72.49       73.48      7.07 o 
  -3   0  13       20.85       19.75      4.07 o 
  -2   0  13       16.23       14.50      2.46 o 
  -1   0  13       13.90       15.20      1.92 o 
   0   0  13        0.24        0.90      1.02 o 
   1   0  13       42.94       46.70      4.27 o 
   2   0  13       34.90       40.49      4.88 o 
  -3   1  13        8.96        7.58      1.55 o 
  -2   1  13       10.72        9.15      2.78 o 
  -1   1  13        2.39        3.68      1.17 o 
   0   1  13       25.29       27.98      3.73 o 
   1   1  13        7.69        6.38      1.27 o 
   2   1  13       18.85       20.06      1.98 o 
   3   1  13       11.95       11.30      1.85 o 
  -3   2  13      142.65      158.73      6.31 o 
  -2   2  13        0.70        1.60      1.03 o 
  -1   2  13        5.67        4.73      1.67 o 
   0   2  13       86.97       87.76      6.05 o 
   1   2  13       37.22       40.97      2.83 o 
   2   2  13       15.51       15.59      1.97 o 
   3   2  13       30.92       28.91      3.19 o 
   4   2  13        6.86        5.81      1.74 o 
  -3   3  13       30.84       30.92      3.92 o 
  -2   3  13       61.55       69.62      3.31 o 
  -1   3  13       37.19       38.18      5.26 o 
   0   3  13      174.73      195.41      6.59 o 
   1   3  13       14.62       17.78      3.64 o 
   2   3  13      100.81      103.68      4.57 o 
   3   3  13       18.82       17.84      1.99 o 
   4   3  13        3.84        2.66      1.09 o 
  -2   4  13       25.97       26.49      3.53 o 
  -1   4  13       13.08       11.02      2.45 o 
   0   4  13       62.30       65.03      3.62 o 
   1   4  13       31.95       34.95      2.59 o 
   2   4  13       34.64       36.19      2.67 o 
   3   4  13        1.76        3.71      1.57 o 
   4   4  13       12.85        9.52      2.14 o 
  -2   5  13       58.40       60.39     10.26 o 
  -1   5  13       23.28       21.11      2.94 o 
   0   5  13       39.88       46.36      3.01 o 
   1   5  13       60.92       60.71      3.15 o 
   2   5  13       16.28       14.29      2.13 o 
   3   5  13        3.15        1.85      1.20 o 
   4   5  13       77.25       77.21      4.96 o 
   0   6  13        1.85        2.59      1.12 o 
   1   6  13       44.61       48.02      3.08 o 
   2   6  13       78.32       87.75      3.77 o 
   3   6  13       15.28       14.01      2.33 o 
   4   6  13       72.86       75.96      4.99 o 
  -1   2  14        0.69        1.12      1.10 o 
   0   2  14        2.85        3.47      1.22 o 
   1   2  14        5.30        4.40      2.16 o 
  -1   3  14       33.72       41.38      7.30 o 
   0   3  14       36.86       37.53      3.32 o 
   1   3  14        6.26        3.32      1.24 o 
   0   4  14       70.72       84.42      5.50 o 
   1   4  14       10.80        6.53      1.48 o 
                                                 
